# Supplementary material for: Stress and job satisfaction over time, the influence of the managerial position: A bivariate longitudinal modelling of Wittyfit data
Source: PLoS One. 2024 Mar 4;19(3):e0298126. doi: 10.1371/journal.pone.0298126 (PMC10911592; doi:10.1371/journal.pone.0298126)
Supplement: S1 Data — (ZIP) [file pone.0298126.s005.zip]

Archive with 5 entries (5 files):
- S5_Data/dataset_complete_cases.csv
- S5_Data/dataset_imputed_linear_interpolation.csv
- S5_Data/dataset_imputed_locf.csv
- S5_Data/dataset_imputed_multiple_imputation.csv
- S5_Data/dataset_original_and_available_cases.csv
