# Supplementary material for: Stress and job satisfaction over time, the influence of the managerial position: A bivariate longitudinal modelling of Wittyfit data
Source: PLoS One. 2024 Mar 4;19(3):e0298126. doi: 10.1371/journal.pone.0298126 (PMC10911592; doi:10.1371/journal.pone.0298126)
Supplement: S1 Data — (ZIP) [file pone.0298126.s005.zip › S5_Data/dataset_complete_cases.csv]

Id	Stress_2018	Stress_2019	Stress_2020	Stress_2021	Job_satisfaction_2018	Job_satisfaction_2019	Job_satisfaction_2020	Job_satisfaction_2021	Age	Seniority	Sex	Job_position	Company
194842	100	100	67	50	45	45	64	50	40-	5+	Female	Employee	136
194846	50	17	14	71	52	85	80	15	40-	5+	Female	Employee	136
194854	64	83	67	75	46	73	57	79	40-	5+	Female	Employee	136
194922	50	49	79	94	79	87	26	33	40+	5+	Female	Employee	136
194946	83	83	80	89	60	40	32	65	40-	5+	Female	Employee	136
194994	66	0	30	50	50	0	46,5	61	40-	5+	Female	Employee	136
195006	21,5	49	50	50	100	86	53	50	40+	5+	Female	Employee	136
195022	53	71	69	79	83	35	78	43	40-	5+	Male	Employee	136
195034	27	23	38	64	83	71	65	60	40+	5+	Female	Employee	136
195046	50	86	50	81	38	62	75	76	40+	5+	Male	Employee	136
195142	50	67	39	80	10	24	19	48	40-	5+	Male	Employee	136
195246	89	20	74	64	23	23	62	58	40-	5+	Female	Employee	136
195334	42,5	34	26	24	66,5	79	92	93	40-	5+	Male	Employee	136
195346	50	82	51	56	38	32	50	60	40-	5+	Male	Employee	136
195354	16	61	50	13	88	89	76	100	40-	5+	Male	Employee	136
195358	9	58,5	100	56	55	27,5	0	41	40-	5+	Female	Employee	136
195402	17	16	100	36	78	84	0	76	40-	5+	Male	Employee	136
195506	9	9	11	14	82	82	87	76	40+	5-	Male	Employee	136
195514	13	13	58	87	78	78	56	20	40-	5-	Female	Employee	136
195538	9	29	14	33	75	75	85	59	40-	5-	Male	Employee	136
195546	86	20	7	31	82	82	100	91	40+	5+	Male	Employee	136
195706	15	63	10	6	83	89	80	92	40+	5+	Female	Employee	136
195742	57	87	42	51	61	64	81,5	50	40+	5+	Female	Employee	136
195846	12	73	12	6	91	100	96	99	40-	5-	Male	Manager	136
195966	29	44	24	21	100	100	90	100	40-	5-	Male	Employee	136
196006	42	29	21	0	30	69	80	100	40+	5+	Male	Employee	136
196130	11,5	10	0	10	82	95	100	100	40+	5-	Male	Employee	136
196226	55	61	59,5	56	71	37	69,5	81	40+	5+	Male	Employee	136
196374	25	59	47	47	50	50	63	68	40+	5+	Female	Employee	136
196438	23	33	22	24	100	100	100	88	40-	5+	Female	Employee	136
196458	16	16	38	28	80	77	100	88	40+	5+	Female	Employee	136
196666	68	100	96	95	40	5	22	16	40-	5+	Male	Employee	136
196686	44	93	62	97	73	66	50	42	40-	5+	Male	Employee	136
196950	100	93	73	94	0	19	37	13	40+	5+	Female	Employee	136
196958	0	0	50	29	100	100	50	91	40+	5+	Female	Employee	136
196998	43	16	0	20	50	88	100	94	40+	5+	Male	Employee	136
197018	54,5	46	42	29	68,5	83	92	91	40+	5+	Female	Employee	136
197066	100	100	66	70	21	76	66	50	40-	5+	Female	Employee	136
197138	73	31	50	67	50	74	50	87	40-	5+	Male	Employee	136
197398	52	33	48	65	29	68	29	50	40-	5-	Female	Employee	136
197458	78	71	28	30	4	47	69	75	40-	5-	Female	Employee	136
197566	50	84	50	66	50	89	50	73	40+	5+	Male	Employee	136
197710	80	79	99	90	36	23	85	15	40+	5+	Female	Employee	136
197774	33	29	17	3	76	76	93	100	40+	5+	Male	Employee	136
197814	76	59	42	36	43	60	64	63	40+	5+	Male	Employee	136
197866	50	45	25	10	65	65	77	76	40+	5+	Female	Employee	136
197946	32	80	27	63	29	80	72	47	40+	5+	Male	Employee	136
197982	73	81	62	56	33	23	38	41	40+	5+	Female	Employee	136
198114	50	25	50	44	50	97	50	50	40+	5+	Female	Employee	136
198122	10	10	11	64	26	26	76	73	40-	5+	Male	Employee	136
198154	75	84	41	65	65	77	85	86	40+	5+	Female	Employee	136
198254	50	78	4	60	50	78	92	91	40+	5+	Female	Employee	136
198274	86	86	84	100	55	64	96	15	40-	5+	Female	Employee	136
198338	35	35	61	40	31,5	11	1	60	40+	5+	Male	Employee	136
198370	80	51	61	65	70	75	61	65	40-	5+	Male	Employee	136
198386	86	100	62	80	15	18	100	100	40+	5+	Male	Employee	136
198450	90	88	26	59	36	4	72	68	40-	5+	Male	Employee	136
198514	10	57	83	100	100	93	100	100	40-	5-	Female	Employee	136
198702	3	63	8	0	88	72	98	100	40+	5-	Female	Employee	136
198754	0	0	0	0	100	100	100	100	40-	5-	Female	Employee	136
198862	76	100	83	50	50	0	49	49	40+	5+	Female	Employee	136
198870	89	67	61	52	50	62	50	67	40+	5+	Female	Employee	136
198922	52	73,5	65	75	46	41	42	28	40-	5+	Female	Employee	136
199138	41	41	24	32	66	66	78	75	40-	5-	Female	Employee	136
199190	83	65	50	26	90	95	78	90	40+	5-	Female	Employee	136
199198	28	80	69	87,5	85	84	72	39	40-	5-	Male	Employee	136
199230	70	49	84	23	85	85	92	95	40+	5-	Male	Employee	136
199270	75	66,66666667	100	100	25	33,33333333	0	0	40+	5-	Male	Employee	136
199406	68	89	24	75	75,5	94	76	51	40+	5-	Male	Employee	136
199430	8	3	18	6	100	95	95	69	40-	5-	Female	Employee	136
199490	41	0	26	81	100	100	63	0	40-	5-	Female	Employee	136
199586	0	12	16	63	100	76	68	85	40-	5-	Female	Employee	136
209226	79	38	80	69	36	50	35	58	40+	5+	Male	Employee	153
209394	85	85	55	80	14	63	72	69	40-	5+	Female	Employee	153
209406	92	78	87	51	50	26	15	29	40+	5+	Male	Employee	153
209566	65	92	51,5	51	15	68	53	77	40+	5+	Male	Employee	153
209766	88	70	54	50	62	28	68	65	40+	5-	Female	Employee	153
209778	15	20	12	46	83	79	65	37	40-	5-	Male	Employee	153
210514	67	68	55	50	87	61,5	62	50	40+	5+	Female	Employee	153
210918	24	30	53	34	72	76	58	70	40-	5-	Male	Employee	153
246014	26	16	56	35	63	69	63	62,5	40+	5+	Female	Employee	167
246030	50	44,5	31	80	72	77	30	65	40-	5-	Female	Manager	167
246054	24	21,66666667	25	37	88	87,33333333	87	68	40-	5-	Male	Employee	167
246058	28	24	36	37	72	88	64	86	40+	5+	Female	Employee	167
246066	57	47	50	33	64	62	59	80	40+	5+	Female	Employee	167
246110	32	59	67	35	86	75	95	89	40-	5-	Female	Employee	167
246154	50	50	50	14	50	50	69	70	40+	5+	Male	Employee	167
246158	50	41	29	48	53	52	71	73	40+	5+	Male	Employee	167
246206	69	65	26	49	65	65	65	88	40+	5+	Male	Manager	167
246214	19	87	65	42	80	82,5	96	89	40+	5+	Male	Employee	167
246302	95	70,5	49	27	50	50,5	53	91	40+	5+	Male	Employee	167
246330	15	15	69	16	73	73	82	84	40+	5+	Male	Employee	167
246346	67	66	45	77	40	57	63	77	40+	5+	Male	Employee	167
246478	39	39	100	64	50	25	0	37	40+	5+	Male	Employee	167
246546	66	67	51	65	39	39	63	50	40-	5+	Male	Employee	167
246566	100	100	100	100	70	36	39	77	40+	5+	Male	Employee	167
246590	22	11	11	12	59	77	61	77	40-	5+	Male	Employee	167
246598	88	83	77	83	57	39	50	35	40+	5+	Male	Employee	167
246638	50	50	34	52	50	50	78	52	40-	5+	Male	Employee	167
246686	76	80	75	69	30	13	20	29	40+	5+	Male	Employee	167
246722	73	72	50	52	73	50	50	66	40+	5+	Male	Employee	167
246774	36	72	54	25	73	68	76	58,5	40+	5+	Female	Employee	167
246838	54	54	38	50	49	49	55	51	40+	5+	Male	Employee	167
246878	22	61	61	97	21	93	44	50	40+	5+	Male	Employee	167
246922	50	84	76	32	50	19	35	28	40+	5+	Male	Employee	167
246930	72	66	59	16	28	66	50	64	40+	5+	Male	Employee	167
246954	74	18	50	25	69	69	50	75	40+	5+	Male	Employee	167
247030	79	82,5	60	62	37	49,5	60	74	40+	5+	Male	Manager	167
247110	67	47	22	48	50	83	81	28	40-	5+	Male	Employee	167
247122	42	58	22	56	29	67	76	88	40-	5+	Female	Employee	167
247126	0	0	0	0	66	74	68	68	40-	5+	Male	Employee	167
247158	80	55,5	50	51	96	93,5	95	99	40+	5-	Male	Manager	167
247162	27	27	61	20	23	19	13	85	40-	5-	Male	Employee	167
247170	36	29	51,5	61	8	50	6	12	40+	5-	Female	Employee	167
247234	22	21	22	37,5	37	79	72	64	40+	5-	Male	Employee	167
247262	70	73	27	72	31	31	53	29	40+	5-	Female	Employee	167
247266	50	50	64	51	51	39	32	68	40-	5-	Male	Employee	167
247282	50	43	37	46	50	54	55	78	40-	5-	Female	Manager	167
247290	18	20	1	73	89	91	0	100	40+	5-	Female	Manager	167
247318	84	65	78	79	27	21	0	20	40+	5-	Male	Employee	167
247342	76	75	33	37	50	22	54	59	40-	5-	Male	Manager	167
247346	57	41	50	56	83	83	50	62	40+	5-	Female	Manager	167
247398	100	78	88	91	14	11	1	37	40-	5-	Male	Employee	167
247406	72	34	10	30	44	64	88	82	40-	5-	Female	Employee	167
247414	36	59	37	52	68	70	79	51,5	40+	5-	Male	Employee	167
247550	30	41	38	69	55	65	81	90	40-	5-	Male	Employee	167
247642	50	34	38	39	60	69	52	84	40-	5-	Male	Employee	167
247758	82	61,5	73	84	24	54,5	32,5	19	40+	5+	Male	Employee	167
247782	97	64	59	74	50	72	89	78	40-	5-	Female	Employee	167
247850	0	20	6	55	100	79	94	82	40-	5-	Male	Manager	167
247966	22	18	22	62	87	84	93	87	40-	5-	Male	Manager	167
247986	83	77	99	89	79	61,5	77	66	40+	5-	Female	Manager	167
247994	18	62	66	55	85	73	76	93	40-	5-	Male	Employee	167
248018	58	53	43	0	48	50	64	100	40-	5-	Female	Employee	167
248034	96	88,5	67	70,5	49	86,5	81	74	40+	5-	Male	Manager	167
248126	50	100	37	47	50	0	41	96	40-	5-	Female	Employee	167
248130	66	66	38	33	50	50	76	74	40-	5-	Male	Employee	167
248490	30	41,5	50	68	75	91	68	64,5	40+	5-	Female	Manager	167
248582	49	80	49	74	86	81	84	83	40-	5-	Female	Employee	167
248586	0	10	5	16	38	49	47	71	40-	5-	Male	Employee	167
248690	8	31	9	9	60	87	68	93	40-	5-	Female	Employee	167
248698	13	48	51	98	63	52	87	39	40-	5-	Female	Employee	167
248714	11	11	50	42	50	16	50	68	40+	5+	Male	Employee	167
248818	66	46	21	46	41	62	65	47	40+	5-	Female	Employee	167
248830	77	69	50	63	60	21	37	19	40-	5-	Male	Employee	167
248918	83	82	66	60	15	18	69,5	85	40+	5+	Female	Employee	167
248954	50	64	13	57	50	59	62	64	40-	5+	Female	Employee	167
248970	50	50	47	75	50	50	79	24	40+	5+	Male	Employee	167
248982	65	17,5	31	19	76	89,5	84	85	40-	5-	Female	Manager	167
248998	26	30	54	34	80	53	54	80	40-	5-	Male	Employee	167
249026	68	30,5	57	64	50	89	57	50	40+	5+	Female	Employee	167
249046	27	10	68	71	69	71	52	72	40-	5+	Female	Employee	167
249058	23	65	29	16	85	73	64	82	40+	5+	Female	Employee	167
249062	74	26	41	50	50	74	54	50	40+	5+	Male	Employee	167
249070	67	67	59	33	50	32	71	30	40+	5+	Male	Employee	167
249122	19	67	80	20	77	31	40	43	40+	5+	Male	Employee	167
249222	69	0	61	76	50	0	100	63	40+	5+	Male	Employee	167
249350	50	53,5	50	50	55	56	63	58	40+	5+	Female	Employee	167
249362	50	50	50	50	28	41	51	56	40+	5+	Female	Employee	167
249366	43	48,5	59	63	18	51	51	55	40+	5-	Female	Manager	167
249438	84	69	35	68	19	50	61	77	40-	5+	Male	Employee	167
249498	90	90	7	37	45	49	58	64	40+	5+	Male	Employee	167
249502	96	77	53	59	22	50	97	84	40+	5+	Male	Employee	167
249514	15	14	51	41	100	91	100	92	40+	5+	Male	Manager	167
249542	5	13	59	22	9	31	1	58	40-	5+	Male	Employee	167
249566	36	51	38	33	76	56	65	77	40+	5+	Male	Employee	167
249574	13	11	22	24	84	94	95	93	40+	5+	Male	Employee	167
249670	30	3	41	31	73	88	77	78	40+	5+	Male	Employee	167
249682	3	5,5	13	7	86	94	83	90	40+	5+	Male	Employee	167
249694	0	0	0	0	86	91	100	96	40+	5+	Male	Employee	167
249710	86	78	100	82	7	34	0	0	40+	5+	Male	Employee	167
249762	33,5	8	33	71	26	20	39	4	40+	5+	Male	Employee	167
249806	25	25	50	24	73	26	61	60	40+	5+	Male	Employee	167
249810	50	73	66	74	50	80	74	68	40+	5+	Male	Employee	167
249882	50	62	53	50	50	0	44	50	40+	5+	Female	Employee	167
249890	22	33	32	67	82	82	86	41	40+	5+	Female	Employee	167
249910	10	26	13	27	57	100	85,5	77	40-	5-	Female	Employee	167
249918	50	51	55	51	47	51	55	77	40+	5-	Male	Employee	167
249930	50	50	5	12	50	50	96	82	40+	5+	Male	Manager	167
249934	51	79	50	50	50	75	50	50	40-	5+	Male	Employee	167
250042	31	45	16	61	79	86	100	82	40+	5-	Male	Manager	167
250194	0	0	23	0	100	100	71	100	40-	5-	Male	Employee	167
