# Supplementary material for: Stress and job satisfaction over time, the influence of the managerial position: A bivariate longitudinal modelling of Wittyfit data
Source: PLoS One. 2024 Mar 4;19(3):e0298126. doi: 10.1371/journal.pone.0298126 (PMC10911592; doi:10.1371/journal.pone.0298126)
Supplement: S1 Data — (ZIP) [file pone.0298126.s005.zip › S5_Data/dataset_imputed_locf.csv]

Id	Stress_2018	Stress_2019	Stress_2020	Stress_2021	Job_satisfaction_2018	Job_satisfaction_2019	Job_satisfaction_2020	Job_satisfaction_2021	Age	Seniority	Sex	Job_position	Company
194806	22	22	22	50	80	80	80	50	40+	5+	Female	Employee	136
194810	43	23	23	45	73	65	65	76	40+	5+	Female	Manager	136
194842	100	100	67	50	45	45	64	50	40-	5+	Female	Employee	136
194846	50	17	14	71	52	85	80	15	40-	5+	Female	Employee	136
194850	50	50	100	88	49	49	6,5	90	40-	5+	Female	Employee	136
194854	64	83	67	75	46	73	57	79	40-	5+	Female	Employee	136
194858	82	82	75	89	76	76	44	30	40+	5+	Female	Employee	136
194862	88	88	74	74	59	59	67	26	40+	5+	Female	Employee	136
194890	100	100	100	100	65	0	12	54	40+	5+	Female	Employee	136
194894	69	19	69	69	81	84	50	50	40+	5+	Female	Employee	136
194910	74	74	74	51	50	33	33	18	40-	5+	Female	Employee	136
194922	50	49	79	94	79	87	26	33	40+	5+	Female	Employee	136
194934	82	94	94	75	63	49	49	25	40-	5+	Male	Employee	136
194946	83	83	80	89	60	40	32	65	40-	5+	Female	Employee	136
194994	66	0	30	50	50	0	46,5	61	40-	5+	Female	Employee	136
195002	0	0	7	7	100	100	85	86	40+	5+	Female	Employee	136
195006	21,5	49	50	50	100	86	53	50	40+	5+	Female	Employee	136
195014	50	50	51	50	69	69	50	50	40+	5+	Female	Employee	136
195022	53	71	69	79	83	35	78	43	40-	5+	Male	Employee	136
195026	47	47	50	60	70	70	51	81	40-	5+	Male	Employee	136
195034	27	23	38	64	83	71	65	60	40+	5+	Female	Employee	136
195046	50	86	50	81	38	62	75	76	40+	5+	Male	Employee	136
195054	55	55	100	82	64	64	32	53	40-	5+	Female	Employee	136
195094	0	0	28	55	100	100	28	64	40+	5+	Female	Employee	136
195098	12	25	25	16	73	68	68	83	40-	5+	Male	Employee	136
195134	69	83	90	90	62	24	33	33	40-	5+	Male	Employee	136
195142	50	67	39	80	10	24	19	48	40-	5+	Male	Employee	136
195150	95	60,5	50	50	76	32	31	31	40-	5-	Male	Employee	136
195162	100	71	71	15	9	81	81	100	40-	5+	Female	Employee	136
195170	46	46	79	100	32	32	26	3	40+	5+	Female	Employee	136
195174	58	58	19	52	59	59	59	53	40-	5+	Female	Employee	136
195210	87	88	88	85	48	34	34	34	40-	5+	Female	Employee	136
195218	82	82	84	100	41	41	27	0	40+	5+	Female	Employee	136
195226	0	1	22	22	86	98	69	69	40+	5+	Male	Employee	136
195246	89	20	74	64	23	23	62	58	40-	5+	Female	Employee	136
195274	74	74	41	23	75	75	88	91	40+	5+	Female	Employee	136
195290	67	67	25	33	82	82	85	100	40+	5+	Male	Manager	136
195326	24	24	41	62	50	50	42	49	40-	5+	Female	Employee	136
195334	42,5	34	26	24	66,5	79	92	93	40-	5+	Male	Employee	136
195346	50	82	51	56	38	32	50	60	40-	5+	Male	Employee	136
195354	16	61	50	13	88	89	76	100	40-	5+	Male	Employee	136
195358	9	58,5	100	56	55	27,5	0	41	40-	5+	Female	Employee	136
195382	79	79	91	82	73	73	59	21	40-	5+	Female	Employee	136
195402	17	16	100	36	78	84	0	76	40-	5+	Male	Employee	136
195410	21	2	69	69	69	81	94	94	40+	5-	Female	Employee	136
195454	46	46	46	52	43	43	43	39	40-	5-	Male	Employee	136
195462	41	77	77	43	63	33	33	66	40-	5-	Male	Employee	136
195506	9	9	11	14	82	82	87	76	40+	5-	Male	Employee	136
195514	13	13	58	87	78	78	56	20	40-	5-	Female	Employee	136
195538	9	29	14	33	75	75	85	59	40-	5-	Male	Employee	136
195546	86	20	7	31	82	82	100	91	40+	5+	Male	Employee	136
195566	47	47	47	100	64	64	64	0	40-	5+	Female	Employee	136
195582	48	52	50	50	47	52	64	64	40-	5+	Female	Employee	136
195598	85	85	40	87	28	28	57	32	40+	5+	Female	Employee	136
195602	71	71	62	62	2	2	61	61	40-	5+	Male	Employee	136
195610	6	6	50	16	91	91	51	93	40-	5-	Male	Employee	136
195622	50	50	37	97	50	50	100	52	40-	5-	Female	Employee	136
195634	69,5	23	23	77	90	86	86	100	40+	5+	Female	Employee	136
195658	50	74	43	43	50	50	78	78	40+	5+	Female	Employee	136
195666	78	93	96	96	50	18	0	0	40-	5+	Female	Employee	136
195670	39	82	82	76	15	14	14	68	40-	5-	Female	Employee	136
195682	67	85	85	34	90	98	98	100	40+	5+	Male	Employee	136
195702	0	0	0	0	100	100	100	100	40+	5+	Male	Employee	136
195706	15	63	10	6	83	89	80	92	40+	5+	Female	Employee	136
195714	30,5	39	39	13	69	33	33	38	40+	5+	Female	Employee	136
195718	21	21	21	26	100	14	14	80	40-	5+	Female	Employee	136
195738	5	5	10	0	92	92	82	100	40+	5+	Female	Employee	136
195742	57	87	42	51	61	64	81,5	50	40+	5+	Female	Employee	136
195794	50	50	49	8	50	50	50	6	40+	5+	Female	Employee	136
195818	76	71	71	74	33	41	41	84	40-	5+	Male	Employee	136
195822	30,33333333	30,33333333	19	0	68,33333333	68,33333333	82	95	40+	5+	Male	Manager	136
195846	12	73	12	6	91	100	96	99	40-	5-	Male	Manager	136
195850	73	73	58	13	81	81	58	64	40+	5-	Female	Employee	136
195910	61	61	53	78	71	71	87	80	40-	5+	Female	Employee	136
195934	60	89	89	50	39	39	39	50	40+	5+	Female	Employee	136
195946	55	55	20	26	68	47	75	88	40-	5+	Male	Employee	136
195966	29	44	24	21	100	100	90	100	40-	5-	Male	Employee	136
195974	77	77	47	69	33	33	66	85	40-	5-	Male	Employee	136
195986	59	59	72	74	96	96	100	91	40-	5-	Male	Employee	136
196002	17	15	15	62	78	86	86	82	40+	5+	Female	Employee	136
196006	42	29	21	0	30	69	80	100	40+	5+	Male	Employee	136
196026	77	86	86	50	6	21	21	78	40+	5+	Female	Employee	136
196038	80	42	42	67	69	69	69	50	40-	5+	Female	Employee	136
196042	62	62	51	16	46	46	51	67	40-	5+	Female	Employee	136
196054	68	34	24	24	46	69	80	80	40-	5+	Female	Employee	136
196058	63	76	76	49	57	73	73	57	40-	5-	Male	Employee	136
196106	100	32	32	38	0	0	0	0	40-	5+	Female	Employee	136
196114	76	81	81	84,5	18	27	27	8,5	40-	5+	Male	Employee	136
196126	78	100	100	70	16	16	16	43	40-	5-	Female	Employee	136
196130	11,5	10	0	10	82	95	100	100	40+	5-	Male	Employee	136
196150	31,5	46	54	54	63,5	49	50	50	40+	5+	Male	Employee	136
196166	100	64	45	45	50	50	36	36	40+	5+	Female	Employee	136
196174	19	0	0	0	82	82	82	100	40+	5+	Female	Employee	136
196198	97	54	54	64	22	77	77	27	40+	5+	Female	Employee	136
196206	100	100	89	100	16	16	8	0	40+	5+	Male	Employee	136
196226	55	61	59,5	56	71	37	69,5	81	40+	5+	Male	Employee	136
196246	80	80	50	32	28	28	63	82	40+	5+	Male	Employee	136
196294	25	25	50	48	76	76	50	51	40+	5+	Female	Employee	136
196306	29	73	39	39	73	69	87	87	40-	5+	Male	Employee	136
196322	100	20	9	9	8	25	78	78	40+	5+	Female	Employee	136
196358	82	82	21	25	81	80	84	90	40+	5+	Female	Employee	136
196374	25	59	47	47	50	50	63	68	40+	5+	Female	Employee	136
196434	25	9	0	0	46	49	69	69	40+	5+	Female	Employee	136
196438	23	33	22	24	100	100	100	88	40-	5+	Female	Employee	136
196458	16	16	38	28	80	77	100	88	40+	5+	Female	Employee	136
196490	65	65	61	27	58	58	66	92	40+	5+	Female	Employee	136
196530	89	89	36	13	89	89	77	90	40+	5+	Female	Employee	136
196538	12,5	33	65	65	96	85	76	76	40-	5+	Female	Employee	136
196574	50	50	52	52	72	81	79	79	40-	5+	Female	Employee	136
196598	1	8	32	32	100	100	58	58	40+	5+	Male	Employee	136
196634	58	58	36	5	57	57	85	90	40+	5+	Male	Employee	136
196666	68	100	96	95	40	5	22	16	40-	5+	Male	Employee	136
196686	44	93	62	97	73	66	50	42	40-	5+	Male	Employee	136
196702	50	50	50	20	69	82	82	100	40-	5+	Male	Employee	136
196726	59	59	59	55	49	32	32	46	40-	5+	Male	Employee	136
196746	51	68	67	67	69	69	37	37	40-	5-	Female	Employee	136
196786	40,5	14	14	24	50	79	79	79	40-	5-	Female	Employee	136
196790	18	77	77	74	82	50	50	53	40+	5-	Male	Manager	136
196806	0	63	63	45	100	68,5	68,5	53	40+	5-	Male	Manager	136
196834	3	3	10	14	88	88	90	76	40-	5-	Male	Employee	136
196838	55,5	55,5	18	38	75	75	87	61	40-	5-	Female	Employee	136
196934	0	0	5	0	99	99	100	100	40+	5+	Male	Manager	136
196950	100	93	73	94	0	19	37	13	40+	5+	Female	Employee	136
196958	0	0	50	29	100	100	50	91	40+	5+	Female	Employee	136
196966	28	8	13	13	74	82	88	88	40-	5+	Male	Manager	136
196974	100	100	81	81	100	100	50	50	40+	5+	Female	Employee	136
196990	50	50	50	60	50	50	50	69	40+	5+	Female	Employee	136
196998	43	16	0	20	50	88	100	94	40+	5+	Male	Employee	136
197006	95,33333333	95,33333333	81,5	88	1	1	12,5	46	40+	5+	Male	Employee	136
197014	61,66666667	57	83	83	73	84	82	63	40+	5+	Female	Employee	136
197018	54,5	46	42	29	68,5	83	92	91	40+	5+	Female	Employee	136
197022	40	64	50	50	64	87	50	50	40+	5+	Female	Employee	136
197038	74	51	51	39	50	26	26	72	40+	5+	Female	Employee	136
197066	100	100	66	70	21	76	66	50	40-	5+	Female	Employee	136
197074	40	66	48	48	74	71	59	59	40+	5+	Male	Employee	136
197090	81	69	69	50	50	31	31	89	40+	5+	Male	Employee	136
197134	71	71	41	6	73,5	73,5	55	100	40-	5+	Male	Manager	136
197138	73	31	50	67	50	74	50	87	40-	5+	Male	Employee	136
197142	41	23	54,5	54,5	50	22	56,5	56,5	40+	5+	Female	Employee	136
197174	73	58	58	43	50	55	55	50	40+	5+	Female	Employee	136
197194	40	21	21	14	49	75,5	75,5	100	40+	5+	Female	Employee	136
197202	50	62	55	55	50	33,33333333	47	47	40+	5+	Male	Employee	136
197230	52	50	50	72	11	50	50	90	40-	5+	Female	Employee	136
197234	75	75	26	44	43	43	65	70	40-	5+	Female	Employee	136
197278	15	15	39	33	64	64	92	86	40-	5+	Female	Employee	136
197306	19	19	47,5	35	70	70	72	89	40-	5-	Female	Employee	136
197310	65	12	12	22	42	76	76	58	40-	5+	Male	Employee	136
197342	13	48,5	48,5	31	14	58,5	58,5	74	40+	5+	Male	Employee	136
197398	52	33	48	65	29	68	29	50	40-	5-	Female	Employee	136
197438	77	54	54	4	26	49	49	94	40-	5-	Female	Employee	136
197458	78	71	28	30	4	47	69	75	40-	5-	Female	Employee	136
197462	78	84,5	84,5	69	50	34,5	34,5	49	40+	5-	Female	Employee	136
197490	74	74	55	64	85	70	63	82	40-	5-	Female	Employee	136
197550	50	15	15	0	92	78	78	100	40+	5-	Female	Employee	136
197566	50	84	50	66	50	89	50	73	40+	5+	Male	Employee	136
197578	52	33	33	18	91	95	95	96	40+	5+	Male	Employee	136
197582	2	0	0	0	6	10	10	50	40+	5+	Male	Employee	136
197586	71	71	51	61	78	78	50	63	40+	5+	Male	Employee	136
197618	100	3	3	78	14	8	8	77	40+	5+	Male	Employee	136
197626	59	59	46	46	80	55	47	47	40-	5+	Male	Employee	136
197638	87	70	70	89	0	27	27	18	40+	5+	Female	Employee	136
197642	25	28	28	29	71	79	79	79	40+	5+	Female	Employee	136
197654	62	62	62	63	13	62	62	38	40+	5+	Female	Employee	136
197666	8	70	70	22	92	66	66	100	40+	5+	Female	Employee	136
197710	80	79	99	90	36	23	85	15	40+	5+	Female	Employee	136
197718	31	31	73	57	61	61	26	50	40+	5+	Female	Manager	136
197774	33	29	17	3	76	76	93	100	40+	5+	Male	Employee	136
197778	30,5	30,5	25	18	36,5	36,5	13	24	40+	5+	Male	Employee	136
197786	41	41	50	81	30,5	39,5	50	61	40+	5+	Female	Employee	136
197814	76	59	42	36	43	60	64	63	40+	5+	Male	Employee	136
197866	50	45	25	10	65	65	77	76	40+	5+	Female	Employee	136
197870	10	42	27	27	99	100	100	100	40+	5+	Male	Employee	136
197906	23	29	29	65	59	73	73	60	40+	5+	Female	Employee	136
197910	50	81	81	30	60	8	8	68	40+	5+	Female	Employee	136
197922	94	94	82	50	11	16	43	50	40-	5+	Male	Employee	136
197946	32	80	27	63	29	80	72	47	40+	5+	Male	Employee	136
197970	100	0	0	0	100	100	100	100	40+	5+	Female	Employee	136
197982	73	81	62	56	33	23	38	41	40+	5+	Female	Employee	136
197986	79	75	77	77	46	16	34	34	40-	5+	Male	Employee	136
198010	50	79	79	86	50	75	75	67	40+	5+	Female	Employee	136
198074	70	70	39	38	61	61	44	35	40+	5+	Male	Employee	136
198114	50	25	50	44	50	97	50	50	40+	5+	Female	Employee	136
198122	10	10	11	64	26	26	76	73	40-	5+	Male	Employee	136
198154	75	84	41	65	65	77	85	86	40+	5+	Female	Employee	136
198166	32	32	21	28	28	82	84	100	40-	5+	Male	Employee	136
198222	35	65	71	71	79	71	64	64	40-	5+	Male	Employee	136
198254	50	78	4	60	50	78	92	91	40+	5+	Female	Employee	136
198274	86	86	84	100	55	64	96	15	40-	5+	Female	Employee	136
198326	86	86	44	50	100	80	86	50	40+	5-	Male	Employee	136
198338	35	35	61	40	31,5	11	1	60	40+	5+	Male	Employee	136
198370	80	51	61	65	70	75	61	65	40-	5+	Male	Employee	136
198374	39	72	72	50	62	19	19	52	40-	5+	Female	Employee	136
198386	86	100	62	80	15	18	100	100	40+	5+	Male	Employee	136
198418	50	50	25	14	50	50	100	100	40+	5+	Female	Employee	136
198450	90	88	26	59	36	4	72	68	40-	5+	Male	Employee	136
198474	32	93	93	68	50	32	32	50	40-	5+	Female	Employee	136
198514	10	57	83	100	100	93	100	100	40-	5-	Female	Employee	136
198518	100	40	40	36	0	18	18	26	40-	5+	Male	Employee	136
198526	62	50	50	55	49	78	78	57	40+	5+	Male	Employee	136
198602	97	55	79	79	30	45	26	26	40-	5-	Female	Employee	136
198614	48	70	70	20	71	71	71	50	40+	5-	Male	Employee	136
198634	5	5	30	30	91	95	95	88	40+	5-	Female	Employee	136
198642	71	81	17	17	31	81	89	89	40-	5-	Male	Employee	136
198650	6	28	28	10	90	77	77	75	40+	5-	Female	Employee	136
198658	57	57	15	3	50	50	100	100	40-	5-	Male	Manager	136
198686	18	18	0	0	100	100	100	100	40-	5-	Male	Manager	136
198698	49	49	73	50	81	81	100	18	40-	5-	Male	Employee	136
198702	3	63	8	0	88	72	98	100	40+	5-	Female	Employee	136
198718	43	9,5	9,5	0	83	100	100	100	40-	5-	Male	Manager	136
198722	27	33	36	36	74	71	77	77	40-	5-	Female	Employee	136
198742	50	50	7	13	50	95	89	91	40-	5-	Male	Employee	136
198754	0	0	0	0	100	100	100	100	40-	5-	Female	Employee	136
198762	0	57	57	3	100	78	78	100	40-	5-	Female	Employee	136
198814	57	67	62	66	44	44	69	67	40+	5+	Male	Employee	136
198822	85	20	41	41	100	94	14	14	40+	5+	Female	Employee	136
198846	65,5	81	81	15	82	64	64	82	40+	5+	Male	Employee	136
198862	76	100	83	50	50	0	49	49	40+	5+	Female	Employee	136
198866	17	14	14	49	75	77	77	86	40+	5+	Male	Employee	136
198870	89	67	61	52	50	62	50	67	40+	5+	Female	Employee	136
198922	52	73,5	65	75	46	41	42	28	40-	5+	Female	Employee	136
198946	66	66	96	78	87	83	74	89	40-	5+	Female	Employee	136
198958	27	27	62	35	72	72	62	63	40-	5-	Female	Employee	136
198974	32	81	94	94	87	33	24	24	40-	5-	Female	Employee	136
198978	90,5	96	51	51	85	96	50	50	40-	5-	Female	Employee	136
199022	47	47	14	70	82	71	84	72	40+	5+	Male	Employee	136
199026	63	85	94	100	68	68	83	74	40+	5+	Female	Employee	136
199050	74	74	38	38	91	88	95	95	40-	5+	Female	Employee	136
199082	61,33333333	61,33333333	64	69	57,66666667	87	72	69	40+	5+	Female	Employee	136
199138	41	41	24	32	66	66	78	75	40-	5-	Female	Employee	136
199158	7	7	25	33	82	54	59	65	40-	5-	Female	Employee	136
199182	18	18	67	67	67	67	22	22	40-	5-	Female	Employee	136
199186	100	69	86,5	86,5	9	22	11	11	40-	5-	Female	Employee	136
199190	83	65	50	26	90	95	78	90	40+	5-	Female	Employee	136
199198	28	80	69	87,5	85	84	72	39	40-	5-	Male	Employee	136
199222	14	14	3	3	93,5	90	100	100	40-	5-	Male	Employee	136
199230	70	49	84	23	85	85	92	95	40+	5-	Male	Employee	136
199238	6	6	16	11	86	86	66	66	40-	5-	Male	Employee	136
199242	0	16	10	10	70	61	77	77	40-	5-	Female	Employee	136
199258	72,5	34	64	64	44	83	56	56	40-	5-	Male	Employee	136
199270	75	66,66666667	100	100	25	33,33333333	0	0	40+	5-	Male	Employee	136
199350	9	19	50	50	50	87	50	50	40+	5-	Female	Employee	136
199370	18	30	30	92	73	71	71	23	40-	5-	Female	Employee	136
199374	25	81	81	23	74	98	98	76	40+	5-	Female	Employee	136
199386	0	82	82	50	100	90	90	50	40-	5-	Male	Employee	136
199406	68	89	24	75	75,5	94	76	51	40+	5-	Male	Employee	136
199426	86	100	100	82	35	11	11	11	40-	5-	Male	Employee	136
199430	8	3	18	6	100	95	95	69	40-	5-	Female	Employee	136
199490	41	0	26	81	100	100	63	0	40-	5-	Female	Employee	136
199546	20	20	20	10	93	93	93	94	40-	5-	Female	Employee	136
199570	13	7	7	50	78	91	91	55	40+	5-	Female	Employee	136
199586	0	12	16	63	100	76	68	85	40-	5-	Female	Employee	136
199590	50	2	2	18	50	100	100	84	40-	5-	Female	Employee	136
199606	100	100	86	19	14	14	71	85	40-	5-	Male	Employee	136
199610	44	30	30	25	82	86	86	49	40-	5-	Female	Employee	136
199618	82	89	89	69	70	62	62	50	40-	5-	Female	Employee	136
199626	83	83	94	86	91	47	61	62	40-	5-	Female	Employee	136
199642	28	27	27	69	98	100	100	100	40-	5-	Male	Employee	136
199670	23	26	12	12	81	75,66666667	78	78	40-	5-	Male	Manager	136
199674	0	0	0	0	100	100	100	100	40-	5-	Male	Manager	136
209194	55	67	69	69	53	37	50	50	40+	5+	Male	Employee	153
209226	79	38	80	69	36	50	35	58	40+	5+	Male	Employee	153
209242	57	50	50	48	40	32	32	56	40+	5+	Female	Employee	153
209258	89	100	88	88	50	19	88	88	40+	5+	Male	Employee	153
209266	68	75	81	81	50	32	38	38	40+	5+	Female	Employee	153
209274	21	59	92,5	92,5	70	62	6,5	6,5	40+	5+	Female	Employee	153
209278	25	50	27	27	18,5	50	80	80	40+	5+	Female	Employee	153
209298	67	65,5	67,5	67,5	72	60,5	40,5	40,5	40+	5+	Male	Employee	153
209330	43,66666667	61	73	73	71	51	56	56	40+	5+	Male	Employee	153
209358	32	76	34	34	34	51	50	50	40+	5+	Male	Employee	153
209394	85	85	55	80	14	63	72	69	40-	5+	Female	Employee	153
209398	65	72	44	44	73	34	58	58	40+	5+	Female	Employee	153
209406	92	78	87	51	50	26	15	29	40+	5+	Male	Employee	153
209438	89	63	71	71	8	2	2	2	40+	5+	Male	Employee	153
209498	30	66	98	98	62	64	58	58	40-	5+	Female	Employee	153
209502	33	68	47	47	85	90	86	86	40-	5+	Male	Manager	153
209518	89	59	46	46	25	67	28	28	40+	5+	Female	Employee	153
209566	65	92	51,5	51	15	68	53	77	40+	5+	Male	Employee	153
209586	35	35	67	67	50	50	71	71	40+	5+	Female	Employee	153
209606	70	28	38	38	70	77	76	76	40+	5+	Male	Employee	153
209614	52	67	64	64	72	92	83	83	40+	5+	Female	Employee	153
209618	7	69,5	26	26	69,5	48	50	50	40+	5+	Female	Employee	153
209634	50	50	65	65	50	20	58	58	40+	5+	Male	Employee	153
209658	73	75	75	65	78	66	66	79	40+	5+	Female	Employee	153
209678	75	48	60	60	50	50	98	98	40+	5+	Female	Employee	153
209710	66	64	29	29	40	18	47	47	40-	5-	Male	Employee	153
209726	52	77,5	96,5	96,5	100	77	45	45	40-	5-	Male	Employee	153
209742	24	66	56	56	81	66	72	72	40-	5-	Female	Employee	153
209746	37	71	67	67	83	49	79	79	40+	5-	Male	Employee	153
209762	61	78	62,5	62,5	61	35	72,5	72,5	40+	5-	Female	Employee	153
209766	88	70	54	50	62	28	68	65	40+	5-	Female	Employee	153
209778	15	20	12	46	83	79	65	37	40-	5-	Male	Employee	153
209786	80,5	49,5	73,33333333	73,33333333	80,5	78	56	56	40-	5-	Male	Manager	153
209790	60	58	62	62	79	90	89	89	40+	5-	Male	Employee	153
209814	60	0	62	62	81	84	100	100	40-	5-	Female	Employee	153
209818	50	50	65	61	50	50	80	58	40+	5+	Female	Manager	153
209838	32	68	89	89	42	81	29	29	40+	5+	Female	Employee	153
209846	61	61	58	58	71	71	33	33	40+	5+	Male	Employee	153
209850	88	83	76	76	83	83	79	79	40+	5+	Male	Employee	153
209866	57	57	63	49	8	45	45	75	40+	5+	Female	Employee	153
209882	29	35	47,5	47,5	58	74	94,5	94,5	40+	5+	Female	Employee	153
209886	50	15	19	19	31	0	81	81	40+	5+	Female	Employee	153
209918	90	76	76	76	13	27	22	22	40+	5+	Male	Employee	153
209950	48	91	91	77	4	6	6	37	40+	5+	Female	Employee	153
210010	13	13	50	52	85	85	81	50	40+	5+	Male	Employee	153
210062	54,5	70	48	48	63	80	81	81	40+	5+	Male	Employee	153
210082	32	35	24	24	65	70	95	95	40+	5+	Female	Employee	153
210086	74,5	73	35	35	25,5	50	66	66	40+	5+	Female	Employee	153
210114	72	80	80	80	79	53	85	85	40-	5+	Female	Employee	153
210146	37,5	53	53	33	39,5	48	48	77	40+	5+	Female	Employee	153
210150	100	100	95,5	95,5	41	82	39	39	40+	5+	Male	Employee	153
210154	100	93	93	88	8	6	6	20	40+	5+	Female	Employee	153
210162	68	63	54	54	68	85	86,5	86,5	40+	5+	Female	Employee	153
210170	21	100	61	61	88	14	86	86	40-	5+	Male	Employee	153
210206	100	93	94,5	94,5	8	17,5	19,5	19,5	40+	5+	Male	Manager	153
210214	59	59	59	71	51	50	50	25	40-	5+	Female	Employee	153
210250	52	19	7	7	100	100	100	100	40+	5+	Female	Employee	153
210254	70	87	56	56	49	61	64	64	40+	5+	Female	Employee	153
210294	50	2	1	1	94	96	100	100	40+	5+	Female	Employee	153
210298	59	59	74	79	80	80	88	46	40+	5+	Female	Employee	153
210322	7	50	61	61	68	50	95	95	40+	5+	Female	Employee	153
210366	77	84	76	76	65	61	81	81	40-	5-	Male	Employee	153
210382	51	51	62	81	50	50	86	79	40-	5-	Female	Employee	153
210402	57	64	55,33333333	55,33333333	100	70	75	75	40-	5-	Male	Manager	153
210410	50	50	51	70	50	50	59	38	40-	5-	Female	Employee	153
210414	88	65	41,5	41,5	79	88	88,5	88,5	40-	5-	Male	Employee	153
210422	85	85	74	74	83	64	19	19	40-	5-	Female	Employee	153
210426	50	50	98	100	50	50	50	31	40+	5-	Male	Employee	153
210450	87	87	33	50	16	16	42	50	40-	5-	Male	Employee	153
210478	80	38	46,5	46,5	73	62	82,5	82,5	40-	5-	Male	Employee	153
210494	17	50	62	62	56	43	51	51	40+	5+	Female	Employee	153
210514	67	68	55	50	87	61,5	62	50	40+	5+	Female	Employee	153
210534	84	84	67	51	66	66	93	50	40+	5+	Female	Manager	153
210554	62	81	81	50	29	42	42	19	40+	5+	Female	Employee	153
210570	5	0	0	0	23	100	100	100	40+	5+	Male	Employee	153
210578	74	71	89	89	37	13	21	21	40+	5+	Male	Manager	153
210586	56	61	61	52,33333333	59	65	65	66,66666667	40+	5+	Male	Employee	153
210590	74	89	79,5	79,5	28	37	32,5	32,5	40+	5+	Female	Employee	153
210606	81	85	59	59	0	10	50	50	40+	5+	Male	Employee	153
210630	50	31	31	53	73	77	77	27	40+	5+	Male	Employee	153
210638	71	32	89	89	75	58	6	6	40+	5+	Female	Employee	153
210670	70	97	47	47	48	5	53	53	40+	5+	Male	Employee	153
210702	84	96	100	100	68	95	55	55	40-	5+	Female	Manager	153
210710	68	74	56,5	56,5	66	60	59	59	40+	5+	Male	Employee	153
210714	50	63	58	58	18	50	61	61	40+	5+	Male	Employee	153
210738	16	26	74	74	78	80	34	34	40-	5-	Female	Employee	153
210746	59	57	48	48	70	79	69,5	69,5	40+	5-	Female	Manager	153
210754	11	8	8	11	72	80	80	88	40+	5+	Female	Employee	153
210762	76	76	28	30	67	67	48	43	40+	5+	Male	Employee	153
210786	0	83	83	47	32	20	20	40	40+	5+	Male	Employee	153
210818	83	31,5	65,5	65,5	26	92,5	63,5	63,5	40+	5+	Male	Employee	153
210850	58	58	80,5	62	74	74	76	63	40-	5-	Male	Manager	153
210874	86	58	21	21	50	33	87	87	40+	5-	Female	Employee	153
210894	84	84	83	35	44	44	66	45	40-	5-	Female	Employee	153
210918	24	30	53	34	72	76	58	70	40-	5-	Male	Employee	153
210922	29,5	52	52	51	60	60	60	67	40-	5-	Female	Employee	153
210930	63	50	74	74	62	63	86	86	40+	5-	Male	Employee	153
210950	50	100	100	100	50	67	68	68	40-	5-	Female	Employee	153
210974	63	63	91	87	75	75	90	97	40+	5-	Female	Manager	153
211022	50	77	65,5	65,5	77	90	53,5	53,5	40-	5-	Male	Employee	153
211078	77,66666667	77,66666667	90,5	74	46,33333333	46,33333333	40,5	32	40+	5-	Male	Manager	153
211102	50	50	52	52	50	50	50	50	40+	5+	Male	Manager	153
211114	24	61	68,5	68,5	92	64	78,5	50	40+	5-	Male	Manager	153
211146	75	81	81	100	88	80	80	50	40+	5+	Female	Employee	153
211170	50	48	86	86	81	70	55	55	40-	5+	Male	Employee	153
211186	100	79	50	50	0	0	50	50	40+	5+	Female	Employee	153
211214	16	31	21	21	50	50	90,5	90,5	40-	5+	Female	Employee	153
211234	88	50	64	64	66	46	50	50	40-	5+	Female	Employee	153
211238	3	86	73	73	3	4	13	13	40+	5+	Female	Employee	153
211250	73	73	85	77	38	38	18	28,5	40+	5+	Male	Employee	153
211270	100	100	95	92	45	45	77	61	40-	5+	Female	Employee	153
211274	77	15	64	64	50	73	82	82	40+	5+	Male	Employee	153
211314	72	52	54	54	71	75	54	54	40+	5+	Male	Employee	153
211318	51	80	76	76	50	51	75	75	40+	5+	Male	Employee	153
211322	93	84	94	94	86	50	25	25	40+	5+	Female	Employee	153
211330	50	50	83	75	65	65	17	60	40+	5+	Female	Employee	153
211382	77	70	70	50	51	50	50	29	40+	5+	Female	Employee	153
211450	67	67	85	61	81	81	84	33	40-	5+	Male	Employee	153
211458	57	65	65	65	63	32	49	49	40+	5+	Female	Employee	153
211510	82	57	88	88	6	51	35	35	40+	5-	Female	Employee	153
211518	47	47	28	28	50	50	43	43	40+	5-	Female	Employee	153
211598	60	60	50	53	70	70	67	66	40-	5-	Female	Employee	153
211618	68	68	74	64	50	50	78	50	40+	5-	Female	Employee	153
211642	0	14	14	18,5	97	97	97	99	40+	5-	Male	Employee	153
211646	28	0	16	16	100	87	100	100	40+	5-	Male	Employee	153
211658	39	39	43	60	100	100	83	36	40-	5-	Female	Employee	153
211670	72	22	22	55	92	87	87	82	40-	5-	Female	Employee	153
211682	84	79	67	67	69	64	70	70	40-	5-	Female	Employee	153
211710	50	80	80	61,5	58	34	34	57,5	40-	5-	Female	Employee	153
211730	75	62	78	78	72	70	78	78	40+	5-	Male	Employee	153
211742	8	86	50	50	89	26	27	27	40+	5-	Female	Employee	153
211746	47	47	75	100	100	100	25	0	40-	5-	Male	Employee	153
211754	27	83	70	70	100	88	66	66	40-	5-	Male	Employee	153
211758	68	68	74	72	62	62	75	44	40-	5-	Female	Employee	153
211830	50	48	14	14	50	84	82	82	40+	5+	Female	Employee	153
211866	23	67,5	49,5	49,5	68	67	42,5	42,5	40+	5+	Female	Employee	153
211954	50	50	76	76	47	23	23	23	40+	5+	Female	Employee	153
211970	50	50	78	70	83	83	61	49	40-	5+	Female	Employee	153
211982	96	88,5	96	96	7	41,5	6	6	40+	5+	Female	Employee	153
212018	58	79	100	100	78	68	64	64	40+	5+	Male	Employee	153
212058	50	75	50	50	40	68	17	17	40-	5+	Female	Employee	153
212066	50	87	74	74	75	47	73	73	40-	5+	Female	Employee	153
212070	17	40	87,5	87,5	83	75	79	79	40+	5-	Male	Manager	153
246014	26	16	56	35	63	69	63	62,5	40+	5+	Female	Employee	167
246030	50	44,5	31	80	72	77	30	65	40-	5-	Female	Manager	167
246046	63	76	76	9	78	81	81	9	40-	5-	Female	Employee	167
246050	22	39	39	71	75	56,33333333	56,33333333	22	40-	5-	Male	Employee	167
246054	24	21,66666667	25	37	88	87,33333333	87	68	40-	5-	Male	Employee	167
246058	28	24	36	37	72	88	64	86	40+	5+	Female	Employee	167
246066	57	47	50	33	64	62	59	80	40+	5+	Female	Employee	167
246074	37	37	37	6	71	67	67	67	40+	5+	Male	Manager	167
246082	82	70	70	69	74	74	74	68	40+	5+	Male	Manager	167
246098	73	73	68	66	64	64	50	74	40-	5-	Female	Employee	167
246110	32	59	67	35	86	75	95	89	40-	5-	Female	Employee	167
246118	27	3	41	41	87	26	74,5	74,5	40-	5-	Female	Employee	167
246126	20	27,5	27,5	8	91	85	85	94	40+	5+	Female	Manager	167
246138	14,5	14,5	20	8	59,5	84,5	90	95	40+	5+	Male	Manager	167
246150	17	10	25	25	74	82	56	56	40+	5+	Female	Manager	167
246154	50	50	50	14	50	50	69	70	40+	5+	Male	Employee	167
246158	50	41	29	48	53	52	71	73	40+	5+	Male	Employee	167
246162	40	40	40	69	94	94	51	36	40+	5+	Female	Employee	167
246206	69	65	26	49	65	65	65	88	40+	5+	Male	Manager	167
246214	19	87	65	42	80	82,5	96	89	40+	5+	Male	Employee	167
246218	19	19	27	50	90	90	71	74	40+	5+	Male	Employee	167
246226	64	27	27	43	73	79	79	93	40-	5+	Male	Employee	167
246230	70	70	70	50	32	30	30	50	40+	5+	Male	Employee	167
246258	68	68	68	37	28	68	68	62	40+	5+	Male	Manager	167
246302	95	70,5	49	27	50	50,5	53	91	40+	5+	Male	Employee	167
246306	77	64	64	59	72	60,5	60,5	76	40-	5-	Female	Manager	167
246318	81	73	44	44	84	100	93	93	40-	5+	Male	Manager	167
246326	2	2	93	75	24	24	13	20	40+	5+	Female	Employee	167
246330	15	15	69	16	73	73	82	84	40+	5+	Male	Employee	167
246338	82	82	49	69	27	27	50	49	40+	5+	Male	Employee	167
246346	67	66	45	77	40	57	63	77	40+	5+	Male	Employee	167
246350	50	50	39	50	65	65	74	70	40+	5+	Female	Employee	167
246354	72	62	62	56	67	30	30	63	40+	5+	Male	Employee	167
246358	18	18	20	28	50	50	84	92	40+	5+	Male	Employee	167
246362	63	63	50	50	46	46	50	50	40+	5+	Female	Employee	167
246390	38	30	30	20	62	60	60	75	40+	5+	Male	Manager	167
246402	61	61	74	56	87	87	70	37	40+	5+	Female	Employee	167
246406	68	68	65	85	51	51	84	70	40+	5+	Male	Employee	167
246410	23	80	80	74,5	13	19	19	29,5	40-	5+	Female	Employee	167
246426	56	77	52	52	50	55	66	66	40-	5+	Female	Employee	167
246478	39	39	100	64	50	25	0	37	40+	5+	Male	Employee	167
246490	85	85	85	16	72	37	37	72	40+	5+	Male	Employee	167
246498	74	73	73	82	30	50	50	16	40-	5+	Male	Employee	167
246506	22	60	60	69	84	62	62	67	40-	5+	Male	Employee	167
246526	73	70	70	50	50	61	61	50	40-	5+	Male	Employee	167
246542	15	15	30	37	50	50	49	73	40-	5+	Male	Employee	167
246546	66	67	51	65	39	39	63	50	40-	5+	Male	Employee	167
246558	2	9	9	49	93	93	93	52	40-	5+	Male	Employee	167
246566	100	100	100	100	70	36	39	77	40+	5+	Male	Employee	167
246582	100	98	98	0	24	10	10	72	40-	5+	Male	Employee	167
246586	49	49	65	68	24	24	24,66666667	68	40+	5+	Male	Employee	167
246590	22	11	11	12	59	77	61	77	40-	5+	Male	Employee	167
246598	88	83	77	83	57	39	50	35	40+	5+	Male	Employee	167
246634	36	36	36	80	28	18	18	12	40+	5+	Male	Employee	167
246638	50	50	34	52	50	50	78	52	40-	5+	Male	Employee	167
246646	50	50	42	49	62	62	78	86	40-	5+	Male	Employee	167
246686	76	80	75	69	30	13	20	29	40+	5+	Male	Employee	167
246722	73	72	50	52	73	50	50	66	40+	5+	Male	Employee	167
246726	66	79	79	74	76	83	83	73	40+	5+	Male	Employee	167
246734	34	34	32	50	37	37	68	50	40-	5+	Male	Employee	167
246762	91	91	94	83	31	31	48	68	40+	5+	Male	Employee	167
246774	36	72	54	25	73	68	76	58,5	40+	5+	Female	Employee	167
246806	37	37	37	69	30	54	54	60	40+	5+	Male	Employee	167
246810	17	1	1	28	85	98	98	87	40+	5+	Male	Employee	167
246818	78	50	50	7	50	77	77	100	40-	5+	Female	Manager	167
246838	54	54	38	50	49	49	55	51	40+	5+	Male	Employee	167
246850	49	26	26	16	76	79	79	78	40+	5+	Male	Employee	167
246862	64	37	37	63	82	81	81	51	40+	5+	Male	Employee	167
246878	22	61	61	97	21	93	44	50	40+	5+	Male	Employee	167
246894	66	66	57	72	36	36	67	29	40+	5+	Male	Employee	167
246922	50	84	76	32	50	19	35	28	40+	5+	Male	Employee	167
246930	72	66	59	16	28	66	50	64	40+	5+	Male	Employee	167
246954	74	18	50	25	69	69	50	75	40+	5+	Male	Employee	167
246970	45	22	22	35	90	88,5	88,5	89	40-	5+	Female	Manager	167
246974	74	74	50	62	69	69	59	61	40+	5+	Female	Employee	167
246990	77	40	61	61	74	63	76,5	76,5	40+	5+	Male	Employee	167
246994	50	50	44	61	37	37	47	23	40+	5+	Male	Employee	167
246998	36	29	29	19	20	84	84	60	40+	5+	Female	Employee	167
247026	69	69	48	37	26	26	42	77,5	40-	5+	Male	Employee	167
247030	79	82,5	60	62	37	49,5	60	74	40+	5+	Male	Manager	167
247094	50	50	12	21	77	77	88	76	40-	5+	Male	Employee	167
247098	89	89	52	79	50	50	0	51	40+	5+	Male	Employee	167
247110	67	47	22	48	50	83	81	28	40-	5+	Male	Employee	167
247122	42	58	22	56	29	67	76	88	40-	5+	Female	Employee	167
247126	0	0	0	0	66	74	68	68	40-	5+	Male	Employee	167
247142	11	20	20	15	32	79	79	100	40+	5-	Male	Employee	167
247154	67	67	49	69	63	63	75	64	40-	5-	Male	Employee	167
247158	80	55,5	50	51	96	93,5	95	99	40+	5-	Male	Manager	167
247162	27	27	61	20	23	19	13	85	40-	5-	Male	Employee	167
247166	0	8	27	27	90	85	32	32	40-	5-	Male	Employee	167
247170	36	29	51,5	61	8	50	6	12	40+	5-	Female	Employee	167
247174	91	91	51	92	14	14	55	11	40-	5-	Male	Employee	167
247178	52	41	41	56	29	48	48	54	40-	5-	Female	Employee	167
247186	62	38	31	31	50	61	79	79	40-	5-	Male	Manager	167
247190	69	69	69	76	87	75	75	58	40+	5-	Male	Manager	167
247230	72	72	100	100	58	58	0	46	40-	5-	Male	Employee	167
247234	22	21	22	37,5	37	79	72	64	40+	5-	Male	Employee	167
247254	23	14	63	63	29	11	75	75	40-	5-	Male	Employee	167
247258	77	68,5	68,5	21	23	50,5	50,5	90	40-	5-	Male	Manager	167
247262	70	73	27	72	31	31	53	29	40+	5-	Female	Employee	167
247266	50	50	64	51	51	39	32	68	40-	5-	Male	Employee	167
247270	90	66,33333333	66,33333333	68	66	52	52	29	40+	5-	Male	Employee	167
247274	79	79	79	68	80	21	21	15	40+	5-	Female	Employee	167
247278	33	33	53	51	59	59	53	73	40-	5-	Male	Employee	167
247282	50	43	37	46	50	54	55	78	40-	5-	Female	Manager	167
247286	50	26	45,5	45,5	28	71	53	53	40-	5-	Male	Employee	167
247290	18	20	1	73	89	91	0	100	40+	5-	Female	Manager	167
247306	73	71	71	31	27	41	41	67	40+	5-	Female	Employee	167
247318	84	65	78	79	27	21	0	20	40+	5-	Male	Employee	167
247326	61	78	78	77	34	32	32	15	40-	5-	Male	Employee	167
247342	76	75	33	37	50	22	54	59	40-	5-	Male	Manager	167
247346	57	41	50	56	83	83	50	62	40+	5-	Female	Manager	167
247350	18	18	16	32	94	94	81	71	40-	5-	Male	Employee	167
247398	100	78	88	91	14	11	1	37	40-	5-	Male	Employee	167
247406	72	34	10	30	44	64	88	82	40-	5-	Female	Employee	167
247410	7	7	14	0	71	71	59	99	40-	5-	Female	Employee	167
247414	36	59	37	52	68	70	79	51,5	40+	5-	Male	Employee	167
247434	21	33	33	28	80	80	80	58	40-	5-	Female	Employee	167
247446	84	84	84	35,5	81	74	74	95	40-	5-	Female	Employee	167
247450	89	89	8	50	12	12	95	100	40+	5-	Female	Employee	167
247462	67	81	81	26	78	55	55	79	40-	5-	Female	Employee	167
247474	87	87	63,33333333	84	12	12	41	90	40-	5-	Female	Employee	167
247482	75	68	68	62	83	67	67	74	40-	5-	Male	Employee	167
247514	18	71	71	20	22	0	0	84	40-	5-	Female	Employee	167
247550	30	41	38	69	55	65	81	90	40-	5-	Male	Employee	167
247554	34	17	7	7	86	82	93	93	40+	5-	Male	Employee	167
247566	70	70	50	68	61	61	50	74	40+	5-	Female	Manager	167
247586	81	24	24	75	50	80	80	60	40-	5-	Male	Employee	167
247598	50	77	77	100	50	0	0	0	40-	5-	Male	Employee	167
247614	59	59	28	58	50	50	69	69	40-	5-	Male	Employee	167
247622	32	32	45	15	45	45	33	56	40-	5-	Male	Employee	167
247634	81	53	53	78	50	63	63	36	40-	5-	Female	Manager	167
247642	50	34	38	39	60	69	52	84	40-	5-	Male	Employee	167
247646	96	83,5	83,5	73	38	43,5	43,5	25	40+	5-	Female	Employee	167
247650	7	7	46,5	41	60	60	62,5	75	40-	5-	Male	Employee	167
247678	18	41	41	19	60	73	73	69	40+	5-	Female	Employee	167
247682	58	58	74	75	50	50	32	5	40+	5+	Male	Employee	167
247706	85	85	76	74	66	66	61	29	40-	5-	Male	Employee	167
247722	77	77	60	81	70	70	72	30	40+	5+	Male	Employee	167
247734	36	41,5	42	42	38	76	66	66	40-	5-	Female	Employee	167
247738	10	10	3,5	62	71	71	83	12	40-	5-	Male	Employee	167
247754	6	0	10	10	95	97	88	88	40-	5+	Male	Employee	167
247758	82	61,5	73	84	24	54,5	32,5	19	40+	5+	Male	Employee	167
247774	62	62,5	62,5	58	49	61	61	41	40-	5-	Male	Manager	167
247782	97	64	59	74	50	72	89	78	40-	5-	Female	Employee	167
247798	80	86	86	94	50	74	74	65	40-	5-	Female	Employee	167
247802	89	89	60	49	85	85	86	93	40-	5-	Male	Manager	167
247818	82	78,5	78,5	60	33	54	54	62	40-	5-	Male	Employee	167
247850	0	20	6	55	100	79	94	82	40-	5-	Male	Manager	167
247898	35	47,5	27	27	50	57,5	57	57	40-	5-	Female	Employee	167
247922	10	10	27	44	87	87	86	93	40-	5-	Female	Employee	167
247938	85	71	71	76	58	59	59	69	40-	5-	Female	Employee	167
247942	0	0	0	70	34,5	0	75	18	40-	5-	Female	Employee	167
247950	77	77	77	50	33	37	37	26	40-	5-	Female	Employee	167
247966	22	18	22	62	87	84	93	87	40-	5-	Male	Manager	167
247970	50	18	54	54	71	49	72	72	40-	5-	Female	Employee	167
247986	83	77	99	89	79	61,5	77	66	40+	5-	Female	Manager	167
247994	18	62	66	55	85	73	76	93	40-	5-	Male	Employee	167
248014	73	73	60	95	74	74	65	44	40-	5-	Female	Employee	167
248018	58	53	43	0	48	50	64	100	40-	5-	Female	Employee	167
248030	50	50	65	65	22	82	62	62	40-	5-	Female	Employee	167
248034	96	88,5	67	70,5	49	86,5	81	74	40+	5-	Male	Manager	167
248058	19	6	6	77	8	63	63	80	40-	5-	Male	Employee	167
248082	76	35,66666667	35,66666667	56	78	56	56	54,5	40-	5-	Male	Employee	167
248110	15	15	28	0	91	91	92	100	40+	5-	Female	Employee	167
248126	50	100	37	47	50	0	41	96	40-	5-	Female	Employee	167
248130	66	66	38	33	50	50	76	74	40-	5-	Male	Employee	167
248134	8	58	33	33	89	60	77	77	40-	5-	Female	Employee	167
248142	0	0	6	0	74	74	90	100	40-	5-	Male	Employee	167
248146	73	18,5	18,5	73	37	67	67	65	40-	5-	Male	Employee	167
248166	5	5	57	85	64	64	22	25	40-	5-	Female	Employee	167
248178	81	81	81	30	100	84	84	85	40+	5-	Male	Employee	167
248206	16	16	21	4	82	82	92	90	40-	5-	Female	Employee	167
248234	28	28	73	81	74	88	21	32	40-	5-	Male	Employee	167
248258	53	53	53	60	77	75	75	69	40+	5-	Male	Manager	167
248266	39	97	97	98	75	21	21	57	40+	5-	Female	Employee	167
248278	50	50	50	65	50	50	50	49	40+	5-	Male	Employee	167
248302	23	16	16	96	64	86	86	9	40+	5-	Male	Employee	167
248322	50	50	28	50	47	47	35	50	40-	5-	Female	Employee	167
248346	66	66	61	63,5	50	50	69	39	40-	5-	Male	Employee	167
248362	22	22	47	37	90	90	99	63	40+	5-	Female	Employee	167
248374	50	27	27	64	63	73	73	73,5	40-	5-	Female	Employee	167
248382	61	67	42	69	87	87	86	78	40+	5-	Male	Employee	167
248398	50	50	19	32	50	50	98	60	40+	5-	Female	Employee	167
248414	13	13	68	13	87	87	24	84	40-	5-	Female	Employee	167
248438	100	73,66666667	73,66666667	94	44	37,66666667	37,66666667	5	40-	5-	Male	Employee	167
248446	61	61	24	1	79	79	100	89	40+	5-	Male	Manager	167
248482	0	0	0	0	50	100	100	100	40-	5-	Female	Employee	167
248490	30	41,5	50	68	75	91	68	64,5	40+	5-	Female	Manager	167
248522	0	33	33	54	100	95	95	64	40-	5-	Female	Employee	167
248542	78	67	67	73	77	74	74	72	40-	5-	Female	Manager	167
248574	59	59	58,5	62	91	37,75	73,5	78	40+	5-	Female	Employee	167
248582	49	80	49	74	86	81	84	83	40-	5-	Female	Employee	167
248586	0	10	5	16	38	49	47	71	40-	5-	Male	Employee	167
248690	8	31	9	9	60	87	68	93	40-	5-	Female	Employee	167
248698	13	48	51	98	63	52	87	39	40-	5-	Female	Employee	167
248714	11	11	50	42	50	16	50	68	40+	5+	Male	Employee	167
248766	73	73	73	100	33	30	30	24	40-	5-	Male	Employee	167
248818	66	46	21	46	41	62	65	47	40+	5-	Female	Employee	167
248826	86	15	15	50	85	91	91	82	40+	5-	Male	Manager	167
248830	77	69	50	63	60	21	37	19	40-	5-	Male	Employee	167
248850	75	75	57	72	50	50	78	53	40-	5+	Female	Employee	167
248870	48	44	44	68	37	60	60	55	40-	5+	Male	Manager	167
248874	50	73	42	42	16	4	55	55	40-	5+	Female	Employee	167
248878	49	60	60	68	30	33	33	50	40-	5-	Female	Employee	167
248902	84	49,5	73,5	73,5	29	68	63	63	40+	5+	Male	Manager	167
248918	83	82	66	60	15	18	69,5	85	40+	5+	Female	Employee	167
248934	50	50	50	61	50	36	36	37	40-	5-	Male	Employee	167
248942	77	38	81	81	60	38	25	25	40-	5+	Male	Employee	167
248954	50	64	13	57	50	59	62	64	40-	5+	Female	Employee	167
248962	27	10,5	50	50	89	99	55	55	40-	5+	Female	Manager	167
248970	50	50	47	75	50	50	79	24	40+	5+	Male	Employee	167
248982	65	17,5	31	19	76	89,5	84	85	40-	5-	Female	Manager	167
248998	26	30	54	34	80	53	54	80	40-	5-	Male	Employee	167
249014	48	51	51	29	58	54	54	71	40+	5+	Male	Employee	167
249022	70	80	57	64	94	94	79	95	40+	5+	Female	Employee	167
249026	68	30,5	57	64	50	89	57	50	40+	5+	Female	Employee	167
249042	0	7,5	7,5	56	70	96,5	96,5	100	40-	5-	Female	Employee	167
249046	27	10	68	71	69	71	52	72	40-	5+	Female	Employee	167
249054	52	72	72	77	50	52	52	84	40+	5+	Male	Manager	167
249058	23	65	29	16	85	73	64	82	40+	5+	Female	Employee	167
249062	74	26	41	50	50	74	54	50	40+	5+	Male	Employee	167
249070	67	67	59	33	50	32	71	30	40+	5+	Male	Employee	167
249094	27	50	50	25	28	78	78	84	40+	5+	Male	Employee	167
249110	50	50	32	67	50	50	50	64	40+	5+	Male	Employee	167
249122	19	67	80	20	77	31	40	43	40+	5+	Male	Employee	167
249126	50	50	94	76	49	49	29	34	40+	5+	Male	Employee	167
249158	42	70	70	20	47	70	70	81	40-	5+	Male	Employee	167
249162	75	84	80,5	80,5	97	81	87	87	40+	5+	Male	Manager	167
249166	8	30	30	86	76	83	83	38	40+	5+	Male	Employee	167
249190	72	81	81	37	40	68,5	68,5	88	40+	5+	Female	Employee	167
249198	51	51	39	64	65	65	73	87	40-	5-	Male	Employee	167
249206	78	67	67	56	50	47	47	62	40+	5-	Male	Manager	167
249210	30	23	23	12	15	21	21	9	40-	5+	Male	Employee	167
249222	69	0	61	76	50	0	100	63	40+	5+	Male	Employee	167
249242	14	14	61	12	61	61	52	80	40-	5-	Male	Employee	167
249254	77	66	62	62	40	69	61	61	40-	5+	Female	Employee	167
249326	25	25	25	47,5	43	60	60	87	40-	5-	Male	Manager	167
249346	76	76	66	39	50	50	50	66	40-	5+	Female	Employee	167
249350	50	53,5	50	50	55	56	63	58	40+	5+	Female	Employee	167
249354	70	50	52	52	27	80	81	81	40+	5+	Male	Employee	167
249362	50	50	50	50	28	41	51	56	40+	5+	Female	Employee	167
249366	43	48,5	59	63	18	51	51	55	40+	5-	Female	Manager	167
249370	71	65	84	84	50	32	79	79	40-	5+	Male	Employee	167
249378	89	89	61	58	0	0	0	65	40-	5-	Female	Employee	167
249386	50	50	47	59	48	48	74	56	40+	5+	Female	Employee	167
249390	75	63	63	14	93	71	71	92	40+	5+	Male	Employee	167
249394	82	82	40	28	25	25	31	88	40-	5-	Female	Employee	167
249438	84	69	35	68	19	50	61	77	40-	5+	Male	Employee	167
249450	77	50	50	47	52	46	46	88	40-	5-	Female	Employee	167
249482	80	63,5	63,5	26	40	72	72	80	40+	5+	Male	Employee	167
249486	67	66	66	0	64	92	92	89	40+	5+	Male	Employee	167
249498	90	90	7	37	45	49	58	64	40+	5+	Male	Employee	167
249502	96	77	53	59	22	50	97	84	40+	5+	Male	Employee	167
249514	15	14	51	41	100	91	100	92	40+	5+	Male	Manager	167
249534	27	18,66666667	20	20	20	25,33333333	32	32	40-	5+	Male	Employee	167
249542	5	13	59	22	9	31	1	58	40-	5+	Male	Employee	167
249566	36	51	38	33	76	56	65	77	40+	5+	Male	Employee	167
249570	91	91	37	53	95	95	84	90	40+	5+	Male	Employee	167
249574	13	11	22	24	84	94	95	93	40+	5+	Male	Employee	167
249582	99	82	82	73	0	5	5	16	40+	5+	Male	Employee	167
249610	50	50	36	27	73	73	63	83	40+	5+	Male	Employee	167
249646	50	50	7	18	50	50	91	75	40+	5+	Male	Employee	167
249670	30	3	41	31	73	88	77	78	40+	5+	Male	Employee	167
249678	66	66	81	23	29	29	18	15	40+	5+	Male	Employee	167
249682	3	5,5	13	7	86	94	83	90	40+	5+	Male	Employee	167
249694	0	0	0	0	86	91	100	96	40+	5+	Male	Employee	167
249698	50	50	33	57	50	50	89	68	40+	5+	Male	Employee	167
249710	86	78	100	82	7	34	0	0	40+	5+	Male	Employee	167
249722	87	87	59	50	13	13	50	50	40+	5+	Male	Employee	167
249762	33,5	8	33	71	26	20	39	4	40+	5+	Male	Employee	167
249790	65	71	76	76	75	28	33	33	40+	5+	Male	Manager	167
249806	25	25	50	24	73	26	61	60	40+	5+	Male	Employee	167
249810	50	73	66	74	50	80	74	68	40+	5+	Male	Employee	167
249830	24	24	21	22	48	48	8	15	40+	5+	Male	Employee	167
249866	27	74	74	78	71	24	24	25	40+	5+	Male	Employee	167
249882	50	62	53	50	50	0	44	50	40+	5+	Female	Employee	167
249890	22	33	32	67	82	82	86	41	40+	5+	Female	Employee	167
249902	92	100	100	99	30	18	18	0	40-	5+	Female	Employee	167
249910	10	26	13	27	57	100	85,5	77	40-	5-	Female	Employee	167
249914	23	23	0	11	73	73	100	86	40-	5-	Male	Employee	167
249918	50	51	55	51	47	51	55	77	40+	5-	Male	Employee	167
249930	50	50	5	12	50	50	96	82	40+	5+	Male	Manager	167
249934	51	79	50	50	50	75	50	50	40-	5+	Male	Employee	167
249946	63	100	0	0	50	16	100	100	40-	5-	Female	Employee	167
249950	61	61	38	43	70	70	80	66	40-	5+	Female	Employee	167
249978	58	23	59	59	34	79	40	40	40-	5+	Female	Employee	167
249994	78	82	82	66	100	100	100	100	40+	5+	Male	Employee	167
250030	60	60	89	84	50	50	81	45	40+	5+	Male	Employee	167
250042	31	45	16	61	79	86	100	82	40+	5-	Male	Manager	167
250054	14	1,5	39	39	83	61	63	63	40-	5-	Male	Employee	167
250066	80	40,5	61	61	85	81,5	78	78	40-	5+	Male	Manager	167
250074	8	3	0	0	92	91	100	100	40+	5+	Male	Employee	167
250098	81	27	27	66	23	65	65	67	40-	5+	Male	Manager	167
250126	63	63	36	50	39	39	76	66	40-	5+	Male	Employee	167
250130	56	53	53	62	39	50	50	21	40-	5+	Male	Employee	167
250138	66	41	41	52	44	66	66	64	40-	5+	Female	Employee	167
250158	5	5	0	26	78	78	90	100	40-	5-	Female	Employee	167
250162	0	0	32	61	100	100	81	66	40+	5-	Female	Employee	167
250182	87	87	3	3	100	100	100	96	40+	5+	Male	Manager	167
250186	69	23	23	58	50	86	86	86	40+	5+	Female	Employee	167
250194	0	0	23	0	100	100	71	100	40-	5-	Male	Employee	167
