# Supplementary material for: Stress and job satisfaction over time, the influence of the managerial position: A bivariate longitudinal modelling of Wittyfit data
Source: PLoS One. 2024 Mar 4;19(3):e0298126. doi: 10.1371/journal.pone.0298126 (PMC10911592; doi:10.1371/journal.pone.0298126)
Supplement: S1 Data — (ZIP) [file pone.0298126.s005.zip › S5_Data/dataset_imputed_multiple_imputation.csv]

Id	Stress_2018	Stress_2019	Stress_2020	Stress_2021	Job_satisfaction_2018	Job_satisfaction_2019	Job_satisfaction_2020	Job_satisfaction_2021	Age	Seniority	Sex	Job_position	Company
194806	12	91	80	54,40101979	91	59	53	42,04708207	40+	5+	Female	Employee	136
194810	57	47,90932031	59	43	50	53,07593923	50	93	40+	5+	Female	Manager	136
194842	18	50	31	82	100	64	50	16	40-	5+	Female	Employee	136
194846	43	96	50	69	83	0	46	67	40-	5+	Female	Employee	136
194850	23	30,10998295	84,87911038	50	81	65,02899363	62,12947757	50	40-	5+	Female	Employee	136
194854	0	53	60,8749667	37	100	87	62,7568088	73	40-	5+	Female	Employee	136
194858	73	60,604425	75	65	100	63,67260115	68	50	40+	5+	Female	Employee	136
194862	22,72145037	51	87	49	85,21265208	51	47	52	40+	5+	Female	Employee	136
194890	19,59585626	24	55	0	98,3585096	80	72	72	40+	5+	Female	Employee	136
194894	9,5	54,96103709	98	12	100	28,48037771	58	77	40+	5+	Female	Employee	136
194910	26	22	80	52	75,66666667	100	85	52	40-	5+	Female	Employee	136
194922	14,42350865	65	52,52216934	49	101,0434116	76	45,09887029	86	40+	5+	Female	Employee	136
194934	12	52	21	50	96	79	90,5	50	40-	5+	Male	Employee	136
194946	15	66	64	37	100	66	50	77,5	40-	5+	Female	Employee	136
194994	0	54,97209932	95	21	100	56,25322586	77	76	40-	5+	Female	Employee	136
195002	22,66451183	26	78	48	93,22055474	65	61	28	40+	5+	Female	Employee	136
195006	12	39	50	0	78	92	17	68	40+	5+	Female	Employee	136
195014	0	84	74	17,06510099	100	96	73	84,75492685	40+	5+	Female	Employee	136
195022	6	61,7190903	80	67,69079996	99	50,09509376	69	38,57099949	40-	5+	Male	Employee	136
195026	3	48,51545869	62,21745254	20	100	50,51360571	56,17683137	81	40-	5+	Male	Employee	136
195034	0	65	73,49719017	12	100	42	66,99853301	9	40+	5+	Female	Employee	136
195046	0	96	71	68,7918503	100	74	25	59,02826296	40+	5+	Male	Employee	136
195054	24,78630249	38	33,30102298	68	82,62353506	95	63,04442914	77	40-	5+	Female	Employee	136
195094	0	50	69,13047036	27,69416141	100	50	58,17153062	32,92403091	40+	5+	Female	Employee	136
195098	18	71	92	22	82	15	61	58	40-	5+	Male	Employee	136
195134	0	88	70	50	100	90	49	50	40-	5+	Male	Employee	136
195142	77	75	60,92542218	50	50	79	47,26761273	66	40-	5+	Male	Employee	136
195150	63	51	64,09972033	62	68,5	18	66,42918011	21	40-	5-	Male	Employee	136
195162	60,22875956	89	57	50	63,59822777	65	40	50	40-	5+	Female	Employee	136
195170	38,01619399	50	68	50	83,88993039	61	50	53	40+	5+	Female	Employee	136
195174	74	82	21	19	53	53	70	80	40-	5+	Female	Employee	136
195210	45	15	25	19	53	100	18,5	90	40-	5+	Female	Employee	136
195218	28	52	65	70	74	53	73	32	40+	5+	Female	Employee	136
195226	71	85	89	95	73,5	34	25	50	40+	5+	Male	Employee	136
195246	8	64	35	15	82	58	50	73	40-	5+	Female	Employee	136
195274	50,86400684	62	52	82	69,34434417	49	72	27	40+	5+	Female	Employee	136
195290	13	56	7	67	88	41	69,5	40	40+	5+	Male	Manager	136
195326	41	82	73	72	55	21	78	67	40-	5+	Female	Employee	136
195334	24,74361407	100	75	18	84,16268491	0	50	50	40-	5+	Male	Employee	136
195346	6	51,91771294	32	68	100	56,84340584	42	51	40-	5+	Male	Employee	136
195354	67	84,13884245	82,72300664	39	82	31,14792187	8	50	40-	5+	Male	Employee	136
195358	30,33333333	26	29	85	68,33333333	80	58	72	40-	5+	Female	Employee	136
195382	0	78	50	100	99	80	31	70	40-	5+	Female	Employee	136
195402	44,35314561	67	48	49	95,08070832	50	4	24	40-	5+	Male	Employee	136
195410	16,33549541	16	32	88	78,7968379	67	65	57	40+	5-	Female	Employee	136
195454	16,89570109	41,31342487	74,5	36	91,12763222	63,3673763	25,5	28	40-	5-	Male	Employee	136
195462	25	38	37,5	76	85	0	39,5	30	40-	5-	Male	Employee	136
195506	19	24	100	73	82	88	8	73	40+	5-	Male	Employee	136
195514	5	45,07730257	68	66	100	76,50925201	68	76	40-	5-	Female	Employee	136
195538	33	63,61112792	52	91	100	70,283028	100	31	40-	5-	Male	Employee	136
195546	0	70	70	37	95	50	49	30	40+	5+	Male	Employee	136
195566	0	72	50	17	100	90	94	85	40-	5+	Female	Employee	136
195582	43	44	59	54	73	70	80	49	40-	5+	Female	Employee	136
195598	31	33	7	49	61	86	68	76	40+	5+	Female	Employee	136
195602	23	100	17	64	65	15	56	82	40-	5+	Male	Employee	136
195610	50,37102751	50	67	22	59,64201997	52	87	21	40-	5-	Male	Employee	136
195622	36,82666074	68	62	66	71,43594742	50	29	36	40-	5-	Female	Employee	136
195634	73	75	74	50	26	28	28	50	40+	5+	Female	Employee	136
195658	45	78	71	72	76	89	75	28	40+	5+	Female	Employee	136
195666	57	53,29808562	11	74	50	85,70427141	72	69	40-	5+	Female	Employee	136
195670	95	22	75	77	76	80	88	74	40-	5-	Female	Employee	136
195682	46	60,33153287	100	50	43	76	0	37	40+	5+	Male	Employee	136
195702	41	88	3	89	63	59	3	50	40+	5+	Male	Employee	136
195706	9	77,40474081	93	58	75	65	86	50	40+	5+	Female	Employee	136
195714	6	69	50	77	91	81	65	70	40+	5+	Female	Employee	136
195718	29	50	77	82	100	79	51	24	40-	5+	Female	Employee	136
195738	77	0	57	11	33	100	63	50	40+	5+	Female	Employee	136
195742	59	21,5	50	50	96	100	50	50	40+	5+	Female	Employee	136
195794	63	50	23	48	57	69	68	58	40+	5+	Female	Employee	136
195818	3	27	50	74	88	83	47	50	40-	5+	Male	Employee	136
195822	71	0	96	67	31	100	7	50	40+	5+	Male	Manager	136
195846	49	46	50	27	81	38,48519699	32	28	40-	5-	Male	Manager	136
195850	50	82	75	50	50	41	32	50	40+	5-	Female	Employee	136
195910	28	74	59	19	85	75	62	77	40-	5+	Female	Employee	136
195934	14	85	50	50	93,5	28	50	49	40+	5+	Female	Employee	136
195946	6	69,5	72	8	86	90	34	76	40-	5+	Male	Employee	136
195966	72,5	50	59	69	44	50	67	50	40-	5-	Male	Employee	136
195974	0	15	35	70	100	83	50	27	40-	5-	Male	Employee	136
195986	86	30,5	67	75	35	69	92	93	40-	5-	Male	Employee	136
196002	100	5	69,5	80	14	92	48	40	40+	5+	Female	Employee	136
196006	28	57	75	67	98	61	66	64	40+	5+	Male	Employee	136
196026	60,5	50	48	90	32	50	50	45	40+	5+	Female	Employee	136
196038	46	60	68	96	43	39	81	22	40-	5+	Female	Employee	136
196042	77	17	57	36	33	78	45	76	40-	5+	Female	Employee	136
196054	29	77	35	91	75	6	74	95	40-	5+	Female	Employee	136
196058	35,34125024	100	15	13	74,42017607	50	0	84	40-	5-	Male	Employee	136
196106	44	19	91	99	100	82	6	0	40-	5+	Female	Employee	136
196114	52,56937135	97	35	50	64,75853273	22	70	73	40-	5+	Male	Employee	136
196126	56,13464873	25	73	50	88,01526868	76	50	50	40-	5-	Female	Employee	136
196130	76	100	53	30	73	8	48	73	40+	5-	Male	Employee	136
196150	12,6641031	82	93	66	79,44373024	81	6	29	40+	5+	Male	Employee	136
196166	81	25	63	3	81	50	85	86	40+	5+	Female	Employee	136
196174	58,70554483	25	19	0	66,27573515	46	100	86	40+	5+	Female	Employee	136
196198	30,13018563	16	87	50	95	80	61	50	40+	5+	Female	Employee	136
196206	80	65	2	86	84	58	96	7	40+	5+	Male	Employee	136
196226	14	89	72,3854223	87	90	89	67,49148718	13	40+	5+	Male	Employee	136
196246	10,79149985	100	50	33,5	86	0	50	26	40+	5+	Male	Employee	136
196294	34	0	50	25	83	100	43	73	40+	5+	Female	Employee	136
196306	82	100	68	50	90	100	61,5	50	40-	5+	Male	Employee	136
196322	100	50	81	24	11	50	42	48	40+	5+	Female	Employee	136
196358	60,9151763	61,66666667	89	27	60,45607685	73	37	71	40+	5+	Female	Employee	136
196374	27	54,5	32	78	100	68,5	58	100	40+	5+	Female	Employee	136
196434	50	40	8	60	31	64	80	50	40+	5+	Female	Employee	136
196438	39,05374999	74	81	8	57,17275641	50	80	92	40-	5+	Female	Employee	136
196458	51,40134778	41	79	50	59,92100372	50	0	50	40+	5+	Female	Employee	136
196490	14	73	86	41	85	50	4	52	40+	5+	Female	Employee	136
196530	50	40	84	87	51	49	50	82,5	40+	5+	Female	Employee	136
196538	24	87	68,40174524	34,87367803	90	0	43,1713887	74,37726466	40-	5+	Female	Employee	136
196574	47	25	70	70	66	71	50	30	40-	5+	Female	Employee	136
196598	72	62	65	70,5	100	13	32	50,5	40+	5+	Male	Employee	136
196634	54,59494571	8	48	15	67,40779478	92	84	73	40+	5+	Male	Employee	136
196666	10	80	67,5	68,37381124	90	36	67	41,41829309	40-	5+	Male	Employee	136
196686	17	41	50	66	89	30,5	23	57	40-	5+	Male	Employee	136
196702	73	50	88,5	62	100	65	41,5	30	40-	5+	Male	Employee	136
196726	7	23	53,71916637	29,73074475	89	59	53,27595608	67,96499887	40-	5+	Male	Employee	136
196746	69	50	81	76,51772242	72	60	38	59,12268606	40-	5-	Female	Employee	136
196786	3	100	92,5	39	100	100	6,5	25	40-	5-	Female	Employee	136
196790	16	73	27	85	66	33	80	37	40+	5-	Male	Manager	136
196806	64	50	44	100	56	50	58	36	40+	5-	Male	Manager	136
196834	44,98743538	50	46	60,35225162	69,51468482	50	28	39,77147399	40-	5-	Male	Employee	136
196838	79,86716851	75	67	83	37,21632706	65	71	39	40-	5-	Female	Employee	136
196934	86	50	64	36	71	50	83	18	40+	5+	Male	Manager	136
196950	41,34936161	50	26	80	88,65515432	50	50	13	40+	5+	Female	Employee	136
196958	50,60068484	85	65,46141349	72	58,99595701	100	67,01641315	50	40+	5+	Female	Employee	136
196966	52	76	60	79	39	50	98	83	40-	5+	Male	Manager	136
196974	43	89	89	86,13022326	66	50	29	44,17919889	40+	5+	Female	Employee	136
196990	33	63	63	37	59	68	45,78944803	54	40+	5+	Female	Employee	136
196998	16	61,33333333	47,5	1	93	57,66666667	94,5	98	40+	5+	Male	Employee	136
197006	21	22	19	54	100	80	81	49	40+	5+	Male	Employee	136
197014	69	82	65,33591782	26	85	76	23,45794977	79	40+	5+	Female	Employee	136
197018	74	74,17191364	24	37	91	52,95021611	95	81	40+	5+	Female	Employee	136
197022	49	100	35	61	57	0	66	93	40+	5+	Female	Employee	136
197038	14	19	51,08491018	67,18917863	76	84	55,23350473	44,31335053	40+	5+	Female	Employee	136
197066	48,84926016	49	81,01199399	84	78,45427498	87	22,24032946	19	40-	5+	Female	Employee	136
197074	50	15,56942694	54	66	18	83,79624273	86,5	66	40+	5+	Male	Employee	136
197090	13	49	7	18	91	86	100	69	40+	5+	Male	Employee	136
197134	87,5	60,97052966	56	40	39	53,99323561	64	63	40-	5+	Male	Manager	136
197138	19,39909428	23	1	55,07808277	89,23250718	71	100	32,05853164	40-	5+	Male	Employee	136
197142	11	39,23383187	74	81,16148265	66	62,22272323	88	22,58333016	40+	5+	Female	Employee	136
197174	57,72778853	46	61	58,18400479	58,64054842	32	95	38,3131944	40+	5+	Female	Employee	136
197194	50	80,71498701	62	68,98003769	50	36,14539339	51	57,18727928	40+	5+	Female	Employee	136
197202	82	50,02206856	55	61,5	11	75	62	54,5	40+	5+	Male	Employee	136
197230	19	63,16167796	70,30057106	11	85	44,03270943	35,05115127	16	40-	5+	Female	Employee	136
197234	69	23	79,5	50	100	86	32,5	50	40-	5+	Female	Employee	136
197278	9	74	89	51	82	50	6	54	40-	5+	Female	Employee	136
197306	11,5	63	12,01042484	26	82	89	75,39472972	74	40-	5-	Female	Employee	136
197310	48,35662381	39	81,76475324	67	100	33	67,44339626	32	40-	5+	Male	Employee	136
197342	48	27,53919731	50	50	71	74,72707039	50	78	40+	5+	Male	Employee	136
197398	70	87	73	46,81012965	85	64	13	54,35340209	40-	5-	Female	Employee	136
197438	75	31,29092022	94	67	25	50	25	31	40-	5-	Female	Employee	136
197458	68	89	83	68,52223642	75,5	39	17	52,68826446	40-	5-	Female	Employee	136
197462	9	15	63,99283145	30	82	86	45,51449448	83	40+	5-	Female	Employee	136
197490	10	86	65	0	95	21	49	0	40-	5-	Female	Employee	136
197550	86	64	14	50	80	50	82	80	40+	5-	Female	Employee	136
197566	70	0	49,5	63	71	82	42,5	71	40+	5+	Male	Employee	136
197578	49	54	76	63,5	85	77	23	72	40+	5+	Male	Employee	136
197582	66,66666667	56,63926581	96	66	33,33333333	59,99238354	6	92	40+	5+	Male	Employee	136
197586	89	20	48	90	94	25	56	49	40+	5+	Male	Employee	136
197618	11	43,50328019	68,01523146	77	87	80	50,26381803	50	40+	5+	Male	Employee	136
197626	0	59	56,55219157	51	100	50	49,82239041	56	40-	5+	Male	Employee	136
197638	44	9	41,72330267	51,03156766	86	49	51,99737332	85,28791979	40+	5+	Female	Employee	136
197642	45,12153515	16	59,41927479	11	66,1647601	77	53,90992882	94	40+	5+	Female	Employee	136
197654	84	59,16166425	65,5333922	82	92	58	46,16759719	5	40+	5+	Female	Employee	136
197666	100	39,56697092	53,87310915	53,213491	0	89	58,11474223	66,20468688	40+	5+	Female	Employee	136
197710	24	93	60,67405495	27,97412886	76	19	76,6775151	66,99639947	40+	5+	Female	Employee	136
197718	14	0	40,8202967	3	76	100	58,4842686	88	40+	5+	Female	Manager	136
197774	10	100	65	64,69905866	100	100	79	26,1720225	40+	5+	Male	Employee	136
197778	50	50	64,62554553	5,5	50	50	63,08367674	94	40+	5+	Male	Employee	136
197786	20	57	63,31130028	0	50	84	52,43905298	91	40+	5+	Female	Employee	136
197814	23	46	49	44,79052596	95	83	75	67,23470659	40+	5+	Male	Employee	136
197866	100	64	48,2753611	78	0	87	61,70465337	34	40+	5+	Female	Employee	136
197870	75	51	28,35115397	57,31005776	51	26	46,44615439	46,60068475	40+	5+	Male	Employee	136
197906	82	23	77	8	63	22	37	20	40+	5+	Female	Employee	136
197910	53	58	42,57992832	25	83	55	66,90099268	26	40+	5+	Female	Employee	136
197922	47	21	52,66741505	73	70	75,5	55,57308488	80	40-	5+	Male	Employee	136
197946	12	70	33	32,14660649	73	27	77	31,38032878	40+	5+	Male	Employee	136
197970	69	28	88	74	62	79	20	24	40+	5+	Female	Employee	136
197982	50	62	59,95326442	82	10	62	69,92963692	100	40+	5+	Female	Employee	136
197986	42,5	70	31,78035744	62,1410157	66,5	66	83,39641005	50	40-	5+	Male	Employee	136
198010	50	79	79,02830179	3	38	23	47,3372518	91	40+	5+	Female	Employee	136
198074	16	59,34201969	31,16201441	50	88	39,5	79,57939182	69	40+	5+	Male	Employee	136
198114	17	45	79	29	78	65	46	71	40+	5+	Female	Employee	136
198122	71	29	41,00343159	65	2	73	67,53907503	96	40-	5+	Male	Employee	136
198154	76	81	33,77772534	27	33	8	62,46313542	71	40+	5+	Female	Employee	136
198166	55	0	50	62,04077587	68	100	50	42,18714284	40-	5+	Male	Employee	136
198222	76	81	50	49	18	23	19	53	40-	5+	Male	Employee	136
198254	29	79	80,89524622	69	73	75	38,11233964	82	40+	5+	Female	Employee	136
198274	68	25	62,68229166	49	40	97	50,33359069	50	40-	5+	Female	Employee	136
198326	44	84	11	45	73	77	88	63	40+	5-	Male	Employee	136
198338	50	78	100	54,55002362	69	78	50	49,06430927	40+	5+	Male	Employee	136
198370	59	26,91228787	66,04535074	20	49	73,97596455	22,12233477	84	40-	5+	Male	Employee	136
198374	73	20	55,61851154	65	50	94	21,22139973	84	40-	5+	Female	Employee	136
198386	65	100	73,47377557	100	42	0	60,42955715	0	40+	5+	Male	Employee	136
198418	59	67	75	61,11774766	80	62	60	59,30064604	40+	5+	Female	Employee	136
198450	94	85	50	100	11	62,18083964	29	39	40-	5+	Male	Employee	136
198474	79	48,54001029	56,9108723	65	46	87	51,94545641	24,66666667	40-	5+	Female	Employee	136
198514	10	35,46724329	40,73305219	77	26	59,58452343	74,60901977	50	40-	5-	Female	Employee	136
198518	50,55839047	75	50,29436822	56,65462588	28	44	60,40784962	28,29112538	40-	5+	Male	Employee	136
198526	35	74	59,87234847	75	79	67	45,56012453	20	40+	5+	Male	Employee	136
198602	80	100	82,51849825	50	70	12	30,4711898	50	40-	5-	Female	Employee	136
198614	90	69	62	71,22096741	36	50	50	73,63842376	40+	5-	Male	Employee	136
198634	100	79	77	94	0	26	23	48	40+	5-	Female	Employee	136
198642	94	7	76	50,94959587	49	85	50	47,04750764	40-	5-	Male	Employee	136
198650	71	50	62	26,08296288	35	53	49	80,50997545	40+	5-	Female	Employee	136
198658	55,19388325	51	89	38	62,82462385	50	85	55	40-	5-	Male	Manager	136
198686	25	38	0	40,92437643	68	65	100	65,976463	40-	5-	Male	Manager	136
198698	83	28	22	55,06500338	24	28	87	70,98838772	40-	5-	Male	Employee	136
198702	67	79	25	61	24	26	43	44	40+	5-	Female	Employee	136
198718	34	84	38	57	79	27	61	67	40-	5-	Male	Manager	136
198722	82	41	68,5	76	32	88	50,5	35	40-	5-	Female	Employee	136
198742	61	40	75	59	89	57	22	50	40-	5-	Male	Employee	136
198754	16	49,03654184	62,5	50	84	88,44847565	61	50	40-	5-	Female	Employee	136
198762	71	43	64,5757587	61	2	78	78,22554647	76,5	40-	5-	Female	Employee	136
198814	71	10	20	44	41	80	79	47	40+	5+	Male	Employee	136
198822	51,07991687	41,07852708	18	52	47	55,42086474	84	0	40+	5+	Female	Employee	136
198846	81	10	25	74	27	82	60	32	40+	5+	Male	Employee	136
198862	73	42	31	60	69	81,5	79	72	40+	5+	Female	Employee	136
198866	100	49	55,8580548	73	5	50	61,084245	32,5	40+	5+	Male	Employee	136
198870	93	63,71893715	33	50	66	48,08529817	54	50	40+	5+	Female	Employee	136
198922	50	41,6071553	51,89143565	47	82	72,54764175	59,29220014	79	40-	5+	Female	Employee	136
198946	59	66,43596095	60	42,04725582	32	46,9170051	86	56,25507332	40-	5+	Female	Employee	136
198958	31	45	6	41	74	36	94	54	40-	5-	Female	Employee	136
198974	12	23,71577754	22	59	76	77,48475354	93	71	40-	5-	Female	Employee	136
198978	59	68,57844753	37,41275808	34,60443042	55	47,81983904	74,28450441	62,66829633	40-	5-	Female	Employee	136
199022	80,7742567	50	41,07927701	32	16	50	68,83205273	50	40+	5+	Male	Employee	136
199026	75	9	21	80	16	78	90	40	40+	5+	Female	Employee	136
199050	10	21	37	94	26	84	59	29	40-	5+	Female	Employee	136
199082	32	47	58	46,10488428	82	63	41	62,50637012	40+	5+	Female	Employee	136
199138	65	0	49	61	71	69	93	100	40-	5-	Female	Employee	136
199158	51	38	55	52	75	100	82	81	40-	5-	Female	Employee	136
199182	88	61	62	59,21174752	4	66	87	82,00439169	40-	5-	Female	Employee	136
199186	40	36	47,5	62,68214133	18	77	87	58,72815908	40-	5-	Female	Employee	136
199190	75,73340555	73	80	49,64428205	53,44887628	37	96	74,78127054	40+	5-	Female	Employee	136
199198	69	50	69	7	78	50	87	58	40-	5-	Male	Employee	136
199222	50	81	96	53	51	50	49	97	40-	5-	Male	Employee	136
199230	30,46030149	58,7435765	53	38	67,09527311	57,63337867	77	65	40+	5-	Male	Employee	136
199238	90	83	61	37	33	82	79	84	40-	5-	Male	Employee	136
199242	39	42	86	22	19	92	85	95	40-	5-	Female	Employee	136
199258	26	50	78	84,99245241	92	50	50	4,786713161	40-	5-	Male	Employee	136
199270	51	63,630456	31	36	50	45,08382355	79	63	40+	5-	Male	Employee	136
199350	50	54,5	55,5	7	76	56,5	93,5	91	40+	5-	Female	Employee	136
199370	100	57,90834599	69	41	0	59,30961203	75	77	40-	5-	Female	Employee	136
199374	62	37,30266385	88,5	81	61	71,63161257	86,5	18	40+	5-	Female	Employee	136
199386	74,86303114	76,64446036	53	13	49,82835871	20,11105575	75	83	40-	5-	Male	Employee	136
199406	20	38,87914072	31,95240967	0	75	68,81665649	84,76650132	100	40+	5-	Male	Employee	136
199426	78,0103793	51,47110472	15	33	23,65128418	45,31970521	91	89	40-	5-	Male	Employee	136
199430	39	50,46541315	67	100	87	71,79973049	47	0	40-	5-	Female	Employee	136
199490	96	99	45	59	22	85	86	50	40-	5-	Female	Employee	136
199546	62	50	50	33	50	50	95	39	40-	5-	Female	Employee	136
199570	35,22321609	25	70,52582044	50	69,64115247	77	63,87555047	61	40+	5-	Female	Employee	136
199586	51,95893395	42,47650629	67	66	44,32870141	57,31039446	81	74	40-	5-	Female	Employee	136
199590	50	47,86398382	50,58742038	21	50	42,28804644	71,28480551	8	40-	5-	Female	Employee	136
199606	35,07712434	34,37787883	24	55,46802828	63,15296673	84,33832623	100	39,92568253	40-	5-	Male	Employee	136
199610	46	62	58,02288428	72,21559537	47	38	84,8908076	83,23910006	40-	5-	Female	Employee	136
199618	82	69,37410213	61,68945491	89	43	67,83323145	57,9059483	81	40-	5-	Female	Employee	136
199626	77	50	16	0	34	50	100	100	40-	5-	Female	Employee	136
199642	11	41	51	14	76	85	99	70	40-	5-	Male	Employee	136
199670	21	4	76	48	84	92	58	73	40-	5-	Male	Manager	136
199674	71	25	70,5	42	64	100	74	89	40-	5-	Male	Manager	136
209194	61	41	60	50	61	14	69	74	40+	5+	Male	Employee	153
209226	26	83	1	50	72	49	89	50	40+	5+	Male	Employee	153
209242	47,44528378	61	50	27	31,21204528	50	82	91	40+	5+	Female	Employee	153
209258	75	94	56	16	25	83	62	84	40+	5+	Male	Employee	153
209266	79	64	61	69	43	72	82	49	40+	5+	Female	Employee	153
209274	60	50	81	77	81	50	84	77	40+	5+	Female	Employee	153
209278	16	89	48	56	83	30	37	63	40+	5+	Female	Employee	153
209298	72,72909198	74	80	28	50,97582867	26	85	92	40+	5+	Male	Employee	153
209330	80	100	81	85	48	54	23	70	40+	5+	Male	Employee	153
209358	24	50,55327876	73	64	93	67,22987866	100	37	40+	5+	Male	Employee	153
209394	56	94	44	16	60	33	60	72	40-	5+	Female	Employee	153
209398	13	7	40,5	100	100	86	81,5	77	40+	5+	Female	Employee	153
209406	36	50	27	68	76	50	65	68	40+	5+	Male	Employee	153
209438	62,88685704	50	44	83	35,32677502	50	93	35	40+	5+	Male	Employee	153
209498	74	64	58,45329369	80	84	60	53,36802818	12	40-	5+	Female	Employee	153
209502	26	55	61	69	88	64	78	29	40-	5+	Male	Manager	153
209518	84,5	100	46,65717297	52	8,5	3	60,09765941	66	40+	5+	Female	Employee	153
209566	45,01581854	100	57,91269466	74	75,82872779	0	88,71498576	73	40+	5+	Male	Employee	153
209586	95	23	68	83	16	91	55	68	40+	5+	Female	Employee	153
209606	97	87	52,3663591	69	42	32	80,26325312	60	40+	5+	Male	Employee	153
209614	20	77	66	28	100	100	67	87	40+	5+	Female	Employee	153
209618	55	59,16334946	37	50	46	55,14741163	71	51	40+	5+	Female	Employee	153
209634	67	6	82	16	87	92	74	78	40+	5+	Male	Employee	153
209658	22	13	35,58743384	63	58	38	59,5	51	40+	5+	Female	Employee	153
209678	55,00682415	0	69	97	58,94338716	100	65	50	40+	5+	Female	Employee	153
209710	50	51	68	72	50	50	28	29	40-	5-	Male	Employee	153
209726	73,38850825	8	38	32	39,78402793	6	62	28	40-	5-	Male	Employee	153
209742	64	50	79	16	73	50	37	64	40-	5-	Female	Employee	153
209746	28	62	84	25	100	82	29	75	40+	5-	Male	Employee	153
209762	50,34795945	50	52	58,78877427	72,95918927	78	50	63,715994	40+	5-	Female	Employee	153
209766	65	57,86253126	75	61	65	54,27915882	97	23	40+	5-	Female	Employee	153
209778	59	0	15	79	68	100	100	51	40-	5-	Male	Employee	153
209786	36	64	65	75	26	27	75	5	40-	5-	Male	Manager	153
209790	50	48	50	81	38	51	50	30	40+	5-	Male	Employee	153
209814	0	42,29697706	87	84	86	42,62071573	100	19	40-	5-	Female	Employee	153
209818	86	25	37	42	82	90	67	68	40+	5+	Female	Manager	153
209838	67	47	70	75	90	68	74	24	40+	5+	Female	Employee	153
209846	0	20,02512296	14,5	29	100	61,23066706	84,5	71	40+	5+	Male	Employee	153
209850	42	28	65	50	30	88	65	50	40+	5+	Male	Employee	153
209866	31,5	27	68	33	63,5	92	68	30	40+	5+	Female	Employee	153
209882	100	13	30	25	16	90	60	84	40+	5+	Female	Employee	153
209886	55	94	82,5	67	71	13	49,5	64	40+	5+	Female	Employee	153
209918	80	29	49,5	20	28	91	68	43	40+	5+	Male	Employee	153
209950	1	93,69880173	72	76	100	71,79359881	52	34	40+	5+	Female	Employee	153
210010	58	60	84	86	57	69	81	38	40+	5+	Male	Employee	153
210062	43	76,89437953	14	76	50	63	91	63	40+	5+	Male	Employee	153
210082	95,33333333	29	71	60,38251721	1	91	28	58,42861497	40+	5+	Female	Employee	153
210086	40	49,22055834	50	14	74	62,43532458	50	92	40+	5+	Female	Employee	153
210114	81	39	27,75510199	26	50	72	98,96540014	80	40-	5+	Female	Employee	153
210146	50	45,78264738	30,94758742	0	50	52,83047756	66,02221531	89	40+	5+	Female	Employee	153
210150	13	43	70,94246803	37	14	50	69,30718121	64	40+	5+	Male	Employee	153
210154	50	14	20	59	50	100	90	84	40+	5+	Female	Employee	153
210162	52	89	26	33	91	18	65	77	40+	5+	Female	Employee	153
210170	2	29	47,80558555	53	6	79	51,92015274	90	40-	5+	Male	Employee	153
210206	71	63	30,68721864	24	78	38	67,29294665	93	40+	5+	Male	Manager	153
210214	100	22	60	73	14	100	60	16	40-	5+	Female	Employee	153
210250	33	90	73,5	27	76	15	63	83	40+	5+	Female	Employee	153
210254	30,5	81	53,87462378	18	36,5	61	67,49215148	75	40+	5+	Female	Employee	153
210294	76	10	80,5	31	43	76	87	78	40+	5+	Female	Employee	153
210298	10	65	51	23	99	60	100	15	40+	5+	Female	Employee	153
210322	32	30	76	7	29	68	33	90	40+	5+	Female	Employee	153
210366	70	0	5	0	61	100	96	96	40-	5-	Male	Employee	153
210382	35	56	3	57	31,5	41	100	68	40-	5-	Female	Employee	153
210402	86	86	6	82	15	67	67	0	40-	5-	Male	Manager	153
210410	62	44	69	50	49	50	68	50	40-	5-	Female	Employee	153
210414	57	65	8	71	44	86	95	4	40-	5-	Male	Employee	153
210422	65,5	60	49	24	82	91	88	60	40-	5-	Female	Employee	153
210426	17	14	37	74	75	100	62	68	40+	5-	Male	Employee	153
210450	47	53,5832312	20	22	82	70,00896036	75	15	40-	5-	Male	Employee	153
210478	86	50	62	78	62	49	74	25	40-	5-	Male	Employee	153
210494	1	52	63,69050768	66	98	67	61,71181628	100	40+	5+	Female	Employee	153
210514	20	100	77	84	82	74	84	45	40+	5+	Female	Employee	153
210534	85	69	72,32556964	9,985984623	98	69	88,88334348	89,5499689	40+	5+	Female	Manager	153
210554	0	80,5	41	63	100	80,5	92	78	40+	5+	Female	Employee	153
210570	29	57	73,82475836	73	69	100	49,65917811	64	40+	5+	Male	Employee	153
210578	46	58	12	32	49	74	82	86	40+	5+	Male	Manager	153
210586	84,52519894	49,5	3	27	23,57547094	78	96	87	40+	5+	Male	Employee	153
210590	61	64	50	52	37	70	72	29	40+	5+	Female	Employee	153
210606	62,28400068	61,75539739	77	72	28	76,58154632	72	44	40+	5+	Male	Employee	153
210630	8	73,33333333	50	7	100	56	50	71	40+	5+	Male	Employee	153
210638	40,88706431	55,33333333	81	21	79,6192937	75	50	80	40+	5+	Female	Employee	153
210670	16	80,5	78	84	88	76	77	81	40+	5+	Male	Employee	153
210702	81,44853365	51,12499258	65	67	42,0059029	76,19770802	76	78	40-	5+	Female	Manager	153
210710	66	45,65097503	44,5	87	71	83,57803739	77	12	40+	5+	Male	Employee	153
210714	69	62	64	18	31	63	60,5	22	40+	5+	Male	Employee	153
210738	62	77,66666667	43	36	33,33333333	46,33333333	54	38	40-	5-	Female	Employee	153
210746	48,5	24	53	97	58,5	92	63	50	40+	5-	Female	Manager	153
210754	84	17	67	80	89	83	74	50	40+	5+	Female	Employee	153
210762	33	74,46984479	17,5	35	95	49,25748599	89,5	50	40+	5+	Male	Employee	153
210786	0	61	31	10	10	64	30	87	40+	5+	Male	Employee	153
210818	44,40425659	40	59,15481827	85	78	75	74,45618269	58	40+	5+	Male	Employee	153
210850	3	90,5	37	24,38146366	8	40,5	55	34,5	40-	5-	Male	Manager	153
210874	29	68,5	67,66633588	77	76	78,5	49,59205899	33	40+	5-	Female	Employee	153
210894	40,04961137	87,5	67,61536207	50	36,73610736	79	73,50009799	71	40-	5-	Female	Employee	153
210918	59	74	31	73	60	32	84	74	40-	5-	Male	Employee	153
210922	42	54,87920847	80	58	100	50	65	48	40-	5-	Female	Employee	153
210930	80	44,32095604	59	50	80	80,16399574	76	22	40+	5-	Male	Employee	153
210950	49,80190133	33	46	50	46,2485018	85	78	50	40-	5-	Female	Employee	153
210974	35	68	78	8	11	90	36	89	40+	5-	Female	Manager	153
211022	100	47	73	5	18	86	72	64	40-	5-	Male	Employee	153
211078	50	49,47180072	19	16	78	75,11321159	85	82	40+	5-	Male	Manager	153
211102	67	100	18	50	60,89987004	8	89	47	40+	5+	Male	Manager	153
211114	81	74	57	50	64	37	83	63	40+	5-	Male	Manager	153
211146	14	50	70	13	77	50	61	87	40+	5+	Female	Employee	153
211170	48,21762443	93	83	0	71	17,5	79	50	40-	5+	Male	Employee	153
211186	50	71	30	0	75	13	75	100	40+	5+	Female	Employee	153
211214	22	50	43	49	69	50	18	86	40-	5+	Female	Employee	153
211234	7	94,5	20	8	100	19,5	91	60	40-	5+	Female	Employee	153
211238	60,85315474	89	41	13	85,45973428	21	83	63	40+	5+	Female	Employee	153
211250	15,94411821	52	60,00700063	49	91,25717938	50	61	30	40+	5+	Male	Employee	153
211270	21	85,20129045	77	0	80	32,43624215	61,5	70	40-	5+	Female	Employee	153
211274	54	68,82809083	41,5	89	50	34,54645397	91	0	40+	5+	Male	Employee	153
211314	89	53,93929475	48,5	82	8	54,23387383	51	25	40+	5+	Male	Employee	153
211318	59,5	59	1	77	69,5	70	0	52	40+	5+	Male	Employee	153
211322	50	63	50	10	63	75	50	57	40+	5+	Female	Employee	153
211330	32	57	50	63	58	79	50	50	40+	5+	Female	Employee	153
211382	36	74,81913183	99	5	85	83,81053428	77	78	40+	5+	Female	Employee	153
211450	0	48	50	76	100	69,5	68	81	40-	5+	Male	Employee	153
211458	81,5	91	59	64,78442515	12,5	90	51	59,10472964	40+	5+	Female	Employee	153
211510	48	48,45459274	73	59	59	64,8926705	100	75	40+	5-	Female	Employee	153
211518	57,29980965	87	56	3	56,82229054	97	62	26	40+	5-	Female	Employee	153
211598	55	84	68	41	47	68	74	48	40-	5-	Female	Employee	153
211618	41,50287951	96	89	34	49,7078061	95	66	64	40+	5-	Female	Employee	153
211642	50	100	68	17,3000564	50	55	64,5	74,90669186	40+	5-	Male	Employee	153
211646	44,31220528	82,26751521	63	33	81,74175925	77,32108081	55	80	40+	5-	Male	Employee	153
211658	16,1692512	50	78	84	33,45577451	50	50	74	40-	5-	Female	Employee	153
211670	51	84	45	81	50	66	90	55	40-	5-	Female	Employee	153
211682	51,60742638	59,43279722	27	72,45910946	39,86442241	62,23460765	89	43,92497502	40-	5-	Female	Employee	153
211710	17	54,04569471	50	71	93	69,47730529	77	0	40-	5-	Female	Employee	153
211730	25	65	22	41,5	13	80	88,5	76	40+	5-	Male	Employee	153
211742	42	67	10,5	64	64	93	99	72	40+	5-	Female	Employee	153
211746	27	61	44,69876654	86	100	58	65,78806927	74	40-	5-	Male	Employee	153
211754	27	51	46,16064871	47,5	72	50	77,67765124	57,5	40-	5-	Male	Employee	153
211758	39	66	50	33,86481199	44	40	55	76,13393833	40-	5-	Female	Employee	153
211830	61	52	7	71	1	100	100	59	40+	5+	Female	Employee	153
211866	62	15	35	0	100	83	89	0	40+	5+	Female	Employee	153
211954	52,33835665	77	27,20617755	77	59,55214471	65	82,22995483	37	40+	5+	Female	Employee	153
211970	62	88	20	18	69	79	91	49	40-	5+	Female	Employee	153
211982	59,91818553	87	17	72,01761901	65,69152443	16	74	57,41845086	40+	5+	Female	Employee	153
212018	34,04353219	80	27,5	53	75,60687148	73	85	50	40+	5+	Male	Employee	153
212058	14	24	10	50	84	72	82	82	40-	5+	Female	Employee	153
212066	81	50	30,32472919	100	76	77	92,20788576	0	40-	5+	Female	Employee	153
212070	27,68467528	47	25	58	78,41090479	100	56	60	40+	5-	Male	Manager	153
246014	31	27	8	44,71193948	91	100	94	47,27655326	40+	5+	Female	Employee	167
246030	34	64	16,95761662	24,58293414	100	18	72,66268285	77,21055698	40-	5-	Female	Manager	167
246046	0	77,5	22	51,87992816	100	77	75	46,42695576	40-	5-	Female	Employee	167
246050	0	20	24	27	100	79	88	73	40-	5-	Male	Employee	167
246054	39,32940349	84	67	35,36717369	66,76503293	61	63	63,30571618	40-	5-	Male	Employee	167
246058	100	65	27	0	0	88	23	100	40+	5+	Female	Employee	167
246066	56	55,55308803	0	33	81	40,71436151	90	95	40+	5+	Female	Employee	167
246074	32	38	91	80	82	62	14	81	40+	5+	Male	Manager	167
246082	23,87136886	30	72	31	79,90438507	76	58	87	40+	5+	Male	Manager	167
246098	5	77	23	48	90	90	29	52	40-	5-	Female	Employee	167
246110	20	75,07748464	50	60	94	53,62843416	51	33	40-	5-	Female	Employee	167
246118	88	83	33	7,5	46	88	59	96,5	40-	5-	Female	Employee	167
246126	55,36227451	29	50	64,05513417	60,84339415	47	28	32,2471432	40+	5+	Female	Manager	167
246138	50	96,5	61	52,62564796	89	45	34	49,48710772	40+	5+	Male	Manager	167
246150	61,2303817	12	18	50	48,12821742	65	94	46	40+	5+	Female	Manager	167
246154	31	76	100	26	74	81	14	100	40+	5+	Male	Employee	167
246158	66	41,5	75	100	73	88,5	83	16	40+	5+	Male	Employee	167
246162	18	33	30	32,04015917	96	42	55	78,12559187	40+	5+	Female	Employee	167
246206	0	46,5	81	45,22485053	50	82,5	50	56,16162608	40+	5+	Male	Manager	167
246214	61	53	50	68	63	58	50	50	40+	5+	Male	Employee	167
246218	78	65,5	59	67	77	53,5	50	95	40+	5+	Male	Employee	167
246226	3	75	32	41	100	25	45	74,5	40-	5+	Male	Employee	167
246230	18	70	50	46,66063831	24	66	60	49,90048444	40+	5+	Male	Employee	167
246258	36	39,92273064	7	10	63	46,29922611	60	88	40+	5+	Male	Manager	167
246302	38,9735256	66,15498483	85	14	79,53892669	67,26274647	66	59	40+	5+	Male	Employee	167
246306	63	46	10	34,16003575	47	37	71	71,80957404	40-	5-	Female	Manager	167
246318	38	79,31783069	82	51,84347503	35	61,83614973	33	77,96967067	40-	5+	Male	Manager	167
246326	40	62,85579205	18	56,41759933	60	79,03428221	85	59,55415567	40+	5+	Female	Employee	167
246330	80	50	19	63,33333333	100	50	8	41	40+	5+	Male	Employee	167
246338	55	59,12164743	76	31,05385911	57	68,30470819	78	45,75977937	40+	5+	Male	Employee	167
246346	66	34	66	42	67	70	50	66	40+	5+	Male	Employee	167
246350	15	63,74329226	0	59	82	62,82071763	74	89	40+	5+	Female	Employee	167
246354	49	100	73	85,14326893	86	0	37	59,7505006	40+	5+	Male	Employee	167
246358	70	61,25277341	42,30092502	27	72	78,42244331	74	57	40+	5+	Male	Employee	167
246362	13	37	66	27	78	83	50	86	40+	5+	Female	Employee	167
246390	50	60	100	64,88122833	50	79	44	66,79822467	40+	5+	Male	Manager	167
246402	39	50	0	0	15	50	38	75	40+	5+	Female	Employee	167
246406	78	63	73	68,39166078	16	62	33	37,12067091	40+	5+	Male	Employee	167
246410	51	0	77	54	69	97	60	72	40-	5+	Female	Employee	167
246426	40,5	28	50	60	50	100	50	65	40-	5+	Female	Employee	167
246478	55,5	75	26	43	75	72	80	64	40+	5+	Male	Employee	167
246490	19	71	51	65	70	49	65	62	40+	5+	Male	Employee	167
246498	52	58	14	37	29	90	61	41	40-	5+	Male	Employee	167
246506	77	70,75369344	23	33	26	55,82279213	73	77	40-	5+	Male	Employee	167
246526	78	50	14	57	4	63	83	22	40-	5+	Male	Employee	167
246542	74	14	0	21	85	97	100	92	40-	5+	Male	Employee	167
246546	10	0	39	28	100	87	56,33333333	35	40-	5+	Male	Employee	167
246558	97	62	21,66666667	52,29064956	30	70	87,33333333	58,76208628	40-	5+	Male	Employee	167
246566	27	67	62,78664247	68	74	79	63,27064721	24	40+	5+	Male	Employee	167
246582	0	62	27	13,9409336	100	89	19	83,59123863	40-	5+	Male	Employee	167
246586	0	98	8	36,00533248	100	50	85	78,28477113	40+	5+	Male	Employee	167
246590	27	74	69,55689771	49	72	86	31,91485492	84	40-	5+	Male	Employee	167
246598	32	14,80818608	85,97228548	9	87	90,27167631	43,8750414	68	40+	5+	Male	Employee	167
246634	90,5	16	14	51	85	100	11	87	40+	5+	Male	Employee	167
246638	41	78	50	55,4881937	66	78	39	45,05247053	40-	5+	Male	Employee	167
246646	7	53,32778267	52,3589172	26,14047616	82	68,16791016	54,22898504	77,62945962	40-	5+	Male	Employee	167
246686	18	64,82509554	26	61	67	73,45413228	71	0	40+	5+	Male	Employee	167
246722	100	100	78	40	9	31	32	31	40+	5+	Male	Employee	167
246726	0	57,36431943	28,21880928	58,27731429	70	76,34004763	75,63783549	63,48575118	40+	5+	Male	Employee	167
246734	18	18,5	78	13	73	99	11	85,5	40-	5+	Male	Employee	167
246762	8	24,50397605	68	0	100	92,09193925	67	100	40+	5+	Male	Employee	167
246774	41	66,67820092	41	0	100	62,20317195	65	90	40+	5+	Female	Employee	167
246806	20	21	24	9	93	88	80	9	40+	5+	Male	Employee	167
246810	0	50	77	66	100	81	0	74	40+	5+	Male	Employee	167
246818	50	67	47,25337904	35	50	81	64,55545869	89	40-	5+	Female	Manager	167
246838	44	100	45,34568869	18,05471732	82	14	50,55287818	60,76534778	40+	5+	Male	Employee	167
246850	82	48	34	56	70	70	69	54	40+	5+	Male	Employee	167
246862	83	66,07834495	32,38139659	30	91	64,7171599	62,85239955	82	40+	5+	Male	Employee	167
246878	13	61	76,20002866	0	78	86	56,84013318	99	40+	5+	Male	Employee	167
246894	58,88218956	86	29,86165556	28	69,69972103	55	46,38866142	58	40+	5+	Male	Employee	167
246922	82	85	78,5	35,5	14	84	54	95	40+	5+	Male	Employee	167
246930	100	62,76118332	62	26	16	63,59490374	73	79	40+	5+	Male	Employee	167
246954	68	58,84034456	6	84	69	58,48638233	63	90	40+	5+	Male	Employee	167
246970	14	61	35,66666667	20	79	33	56	84	40-	5+	Female	Manager	167
246974	39,63635062	55	66	35,51715842	77,22881688	53	50	60,95778007	40+	5+	Female	Employee	167
246990	35,29949847	79	16,95073952	74	70	36	79,31744842	78	40+	5+	Male	Employee	167
246994	33	89	18,5	94	68	50	67	65	40+	5+	Male	Employee	167
246998	54	67	28	44,95070366	49	72	88	54,76399567	40+	5+	Female	Employee	167
247026	71	43,66666667	63,11265997	44	47	71	55,66913221	93	40-	5+	Male	Employee	167
247030	50,96850352	32	73,66666667	76	70	34	37,66666667	69	40+	5+	Male	Manager	167
247094	57	92	10	70	93	50	49	18	40-	5+	Male	Employee	167
247098	55	89	73	50	45	8	30	26	40+	5+	Male	Employee	167
247110	33	65	69	43,09056431	71	15	21	60,53712437	40-	5+	Male	Employee	167
247122	0	70	50	95	100	70	36	44	40-	5+	Female	Employee	167
247126	57	50	30	0	78	50	53	100	40-	5+	Male	Employee	167
247142	50,27766566	61	53,77602812	51,83272516	56,80384791	71	66,08267554	56,85120624	40+	5-	Male	Employee	167
247154	81	88	29,15147698	47	33	83	61	96	40-	5-	Male	Employee	167
247158	96	90	20,21418148	39,97552855	96	13	79,77146868	73,02114562	40+	5-	Male	Manager	167
247162	41	13	1,5	85	66	85	61	25	40-	5-	Male	Employee	167
247166	33,23685784	54,5	0	4	54	63	100	90	40-	5-	Male	Employee	167
247170	18	100	45,52026674	50	67	41	53,59071881	50	40+	5-	Female	Employee	167
247174	69	5	25	64	22	23	87	73,5	40-	5-	Male	Employee	167
247178	16	56	49	13	61	59	75	84	40-	5-	Female	Employee	167
247186	30	81	61	0	71	0	13	100	40-	5-	Male	Manager	167
247190	3	50	27	54	95	73	32	64	40+	5-	Male	Manager	167
247230	0	70	51	74	100	48	55	83	40-	5-	Male	Employee	167
247234	20	68	100	9	93	66	0	93	40+	5-	Male	Employee	167
247254	12	50	63	98	76	18	75	39	40-	5-	Male	Employee	167
247258	2	76	64	68	100	67	32	50	40-	5-	Male	Manager	167
247262	30	0	53	56	86	32	53	100	40+	5-	Female	Employee	167
247266	89	83	45,5	58	62	26	53	65	40-	5-	Male	Employee	167
247270	84,20530152	73	66,47791148	28	47	38	32,64721375	88	40+	5-	Male	Employee	167
247274	58	77	16	47	56	50	81	88	40+	5-	Female	Employee	167
247278	37	72	88	27	100	71	1	77	40-	5-	Male	Employee	167
247282	61,53304452	51	67,5105552	55,29947952	37,78175467	50	68,61018295	58,68975583	40-	5-	Female	Manager	167
247286	66,31499215	58	38	26	40,5583582	78	81	100	40-	5-	Male	Employee	167
247290	67	67	58,04970602	36	37	37	67,28607729	8	40+	5-	Female	Manager	167
247306	30,86729572	38	70,92164753	70	74,81826961	50	26,6653698	31	40+	5-	Female	Employee	167
247318	18	100	28	79	87	19	69	80	40+	5-	Male	Employee	167
247326	47,5	65,5	45	73	72	60,5	33	27	40-	5-	Male	Employee	167
247342	48	61	38	89	29	51	52	12	40-	5-	Male	Manager	167
247346	50,7278252	76	46,5	96	54,94610026	51	62,5	38	40+	5-	Female	Manager	167
247350	28	78	76	18	69	26	61	60	40-	5-	Male	Employee	167
247398	55	63	3,5	15	63	2	83	91	40-	5-	Male	Employee	167
247406	83	92	68,25807847	39	100	68	51,41334367	75	40-	5-	Female	Employee	167
247410	79	28	66	22	26	77	76	90	40-	5-	Female	Employee	167
247414	36	50	37,57606613	50	77	20	47,43683917	50	40+	5-	Male	Employee	167
247434	0	61	60,32400422	59	100	71	52,20133031	91	40-	5-	Female	Employee	167
247446	35,58753264	83	38	66	88,10284067	83	76	41	40-	5-	Female	Employee	167
247450	62	76	6	0	62	27	90	100	40+	5-	Female	Employee	167
247462	94	40,69936103	53,70539824	29	24	57,92478143	44,75166637	50	40-	5-	Female	Employee	167
247474	51	70	73	73	50	80	21	31	40-	5-	Female	Employee	167
247482	24	100	61	79	78	82	69	21	40-	5-	Male	Employee	167
247514	25	0	77,11921063	71	59	100	30,0768402	41	40-	5-	Female	Employee	167
247550	67	61	5	48,62813163	22	65	47	63,96456091	40-	5-	Male	Employee	167
247554	86,5	85	72,53069623	83,5	11	10	36,1546838	43,5	40+	5-	Male	Employee	167
247566	10	31	50	41	77	77	37	73	40+	5-	Female	Manager	167
247586	53,76556172	97	58,3748137	20,5800826	54,051484	5	52,7933174	89,66185486	40-	5-	Male	Employee	167
247598	18	74	54	97	95	60	54	21	40-	5-	Male	Employee	167
247614	26	63	39	43,84952068	63	50	73	79,93762578	40-	5-	Male	Employee	167
247622	31,63326301	41,71118562	61	23,9855216	80,44454388	65,58513001	52	82,64732792	40-	5-	Male	Employee	167
247634	16	83	0	77,30077473	68	20	100	37,75	40-	5-	Female	Manager	167
247642	32,89111377	31,5	39	46	72,66094997	92,5	63	62	40-	5-	Male	Employee	167
247646	36,8938346	71,32990853	23	36,49839292	75,70250888	33,49483298	71	79,33918616	40+	5-	Female	Employee	167
247650	70,56294544	15	71	51,5	64,54138009	73	22	6	40-	5-	Male	Employee	167
247678	94	52	37	27	61	75	68	53	40+	5-	Female	Employee	167
247682	87	80	69	56,46376106	20	51	64	48,66421954	40+	5+	Male	Employee	167
247706	97	79	20	56,39428252	52	68	85	46,86174096	40-	5-	Male	Employee	167
247722	76	69	16,29814663	8	68	50	74,30987333	95	40+	5+	Male	Employee	167
247734	70	80	92	71,68074312	43	35	11	42,19207401	40-	5-	Female	Employee	167
247738	65,28573011	88	100	32,75418694	55,58472806	88	46	62,77858862	40-	5-	Male	Employee	167
247754	24	67,5	39,55905017	28	79	40,5	50,53003759	92	40-	5+	Male	Employee	167
247758	38	73	51	71,7497358	61	56	68	49,10740833	40+	5+	Male	Employee	167
247774	35	34	51	47	89	50	73	99	40-	5-	Male	Manager	167
247782	65	87	48,42530362	19	50	15	53,60255236	98	40-	5-	Female	Employee	167
247798	4	71	77	58,5	94	2	15	73,5	40-	5-	Female	Employee	167
247802	30	51,5	32	21	75	53	71	65	40-	5-	Male	Manager	167
247818	64	38	91	32	82	76	37	81	40-	5-	Male	Employee	167
247850	100	65	62	61	100	58	74	12	40-	5-	Male	Manager	167
247898	64,36436406	58	69	72	45,17089878	33	90	29	40-	5-	Female	Employee	167
247922	37,06767613	76	75	68	77,0041597	79	60	15	40-	5-	Female	Employee	167
247938	0	76	100	31	100	22	0	67	40-	5-	Female	Employee	167
247942	3	50	58	50	100	81	69	100	40-	5-	Female	Employee	167
247950	35	48	15	73	63	81	56	25	40-	5-	Female	Employee	167
247966	61,3125991	95,5	39	19	49,32174294	39	84	69	40-	5-	Male	Manager	167
247970	61,13688258	0	41	0	75,89142046	100	75	100	40-	5-	Female	Employee	167
247986	32	62,45562427	74	98	75	61,87070443	29	57	40+	5-	Female	Manager	167
247994	33	59	62	37	65	50	12	63	40-	5-	Male	Employee	167
248014	37,82902229	34,83756972	60	32	59,96402964	59,54693308	62	60	40-	5-	Female	Employee	167
248018	70,61448839	47	55	62	26,01911666	53	93	78	40-	5-	Female	Employee	167
248030	18,6378684	56,5	77	46	61,72068837	59	80	47	40-	5-	Female	Employee	167
248034	92	58	56	61	23	61	54,5	66	40+	5-	Male	Manager	167
248058	6	28	33	23	69	48	74	13	40-	5-	Male	Employee	167
248082	81	40,78909042	0	56	0	42,36814325	100	50	40-	5-	Male	Employee	167
248110	10	65,5	73	42	94	63,5	65	29	40+	5-	Female	Employee	167
248126	63	85	81	75	85	18	32	50	40-	5-	Female	Employee	167
248130	18	64	63,5	50	84	82	39	16	40-	5-	Male	Employee	167
248134	25	54	94	50	49	54	5	50	40-	5-	Female	Employee	167
248142	69	76	16	27	50	75	71	69	40-	5-	Male	Employee	167
248146	86	100	100	77	62	64	24	40	40-	5-	Male	Employee	167
248166	21	60,35730487	63	76	69	43,96911292	19	50	40-	5-	Female	Employee	167
248178	73	69	61	92	81	58	37	30	40+	5-	Male	Employee	167
248206	78	74,57331654	34	61	50	47,6688201	80	70	40-	5-	Female	Employee	167
248234	50	71,43632286	64	58	92	52,19581449	87	34	40-	5-	Male	Employee	167
248258	5	62,23900824	12	66	91	53,27714158	80	44	40+	5-	Male	Manager	167
248266	6	43,98880523	11	80	90	54,21064873	86	19	40+	5-	Female	Employee	167
248278	3	51	20,83172226	77	88	29	62,51902247	55	40+	5-	Male	Employee	167
248302	83	66,71907328	0	58	90	17,98298523	100	67	40+	5-	Male	Employee	167
248322	9	51	11	63,69989358	50	77	32	63,9728542	40-	5-	Female	Employee	167
248346	25	43,68720471	22	73	74	70,29280195	37	4	40-	5-	Male	Employee	167
248362	13	51,03659092	90	64	78	49,86586914	66	59	40+	5-	Female	Employee	167
248374	2	61,08462905	84	10	81	60,3714891	27	71	40-	5-	Female	Employee	167
248382	49,59477746	74,92669953	36	66	66,69038957	79,31494969	68	69	40+	5-	Male	Employee	167
248398	84,5	66,49729308	34	57,56270007	34,5	33,66869453	86	47,12742028	40+	5-	Female	Employee	167
248414	15	52	81	100	78	50	100	18	40-	5-	Female	Employee	167
248438	26,6278465	57,84573997	50	46,61287337	95	68,43220944	50	69,11831003	40-	5-	Male	Employee	167
248446	28	84,27806737	23	23	77	55,65378702	64	79	40+	5-	Male	Manager	167
248482	63	20,54449416	61	41	72	68,39912401	87	66	40-	5-	Female	Employee	167
248490	65	52,33333333	50	63,13335978	95	66,66666667	47	34,5779009	40+	5-	Female	Manager	167
248522	19	63,52362632	20	52	87	29,25749906	79	66	40-	5-	Female	Employee	167
248542	81	53	21	22	98	27	79	76	40-	5-	Female	Manager	167
248574	7	66,17195854	66,33333333	57	91	41,49677157	52	78	40+	5-	Female	Employee	167
248582	69	68,82835308	65	42	94	55,45666159	21	55	40-	5-	Female	Employee	167
248586	58	59,6143804	59	13	58	42,43133512	70	62	40-	5-	Male	Employee	167
248690	72,0758804	30	17	68	49,76761973	43	82	52	40-	5-	Female	Employee	167
248698	31,50389435	47	81	62	79,13376732	40	84	61	40-	5-	Female	Employee	167
248714	30	62,64525817	50	66	95	47,89097969	50	50	40+	5+	Male	Employee	167
248766	25,33890483	77	16	89,22698175	71,63904291	28,5	86	29,13007957	40-	5-	Male	Employee	167
248818	8	49,99333129	67	38	98	66,20474329	74,07360799	80	40+	5-	Female	Employee	167
248826	50	63,80377756	51	59	78	58,88512178	51	40	40+	5-	Male	Manager	167
248830	50	59,35984654	21,95427957	48,46845292	50	61,97105529	65,94969318	56,16021822	40-	5-	Male	Employee	167
248850	52,14008972	61,69986898	22	74,5	76,71379614	65,91632659	72	29,5	40-	5+	Female	Employee	167
248870	38,21290735	24	67,5525932	62,33802498	69,80576041	81	45,50824921	57,7705164	40-	5+	Male	Manager	167
248874	31,74098961	60	78	56	85,46964185	81	0	88	40-	5+	Female	Employee	167
248878	13	51	37	72	64	50	79	53	40-	5-	Female	Employee	167
248902	69	50	7	45,48577741	49	50	93	31,9962227	40+	5+	Male	Manager	167
248918	0	85	61,6923325	57	100	83	80,37844102	64	40+	5+	Female	Employee	167
248934	30	16	46,24955809	71	88	78	59,63297232	72	40-	5-	Male	Employee	167
248942	10	84	41,93531949	70,62541585	75	44	58,05824764	53,63157087	40-	5+	Male	Employee	167
248954	0	29,5	42	39	100	60	86	66	40-	5+	Female	Employee	167
248962	26	50	55	99	90	50	55	0	40-	5+	Female	Manager	167
248970	29,98470942	60	15	43	67,42054358	70	100	66	40+	5+	Male	Employee	167
248982	23	39	37,5	48,71866595	76	100	64	46,54678803	40-	5-	Female	Manager	167
248998	50	72	68	52	55	92	29	64	40-	5-	Male	Employee	167
249014	100	84	79	26	45	69	20	63	40+	5+	Male	Employee	167
249022	50	50	52	28	52	58	51,5	72	40+	5+	Female	Employee	167
249026	83,6635684	68	29,8034494	57	49	62	81,70374283	64	40+	5+	Female	Employee	167
249042	64	66	30	40	46	66	85	94	40-	5-	Female	Employee	167
249046	74	0	65	2	50	84	49	24	40-	5+	Female	Employee	167
249054	83	66,37758638	96	50	60	67,42057576	9	65	40+	5+	Male	Manager	167
249058	66	50,54017271	69	63	50	55,82997092	78	46	40+	5+	Female	Employee	167
249062	55	85	51	61	64	64	77	87	40+	5+	Male	Employee	167
249070	100	26	64	36	9	80	73	73	40+	5+	Male	Employee	167
249094	58	69,90367152	74	74	59	55,60772256	30	69	40+	5+	Male	Employee	167
249110	87	52	22	36	48	60	84	20	40+	5+	Male	Employee	167
249122	89	100	73	83	23	67	50	15	40+	5+	Male	Employee	167
249126	24	52,10434911	15	70	50	67,04863381	50	94	40+	5+	Male	Employee	167
249158	9	45,35380741	66	68	55	71,53332723	39	50	40-	5+	Male	Employee	167
249162	79	22	2	23	73	87	93	85	40+	5+	Male	Manager	167
249166	47	79	100	72	64	64	24	40	40+	5+	Male	Employee	167
249190	48	80	22	50	47	34	59	55	40+	5+	Female	Employee	167
249198	78	67,12348095	50	50	50	56,30682917	50	28	40-	5-	Male	Employee	167
249206	21	56	50	50	100	72	62	48	40+	5-	Male	Manager	167
249210	61	62	34	50	71	100	37	50	40-	5+	Male	Employee	167
249222	80	62	69	22	69	86	26	82	40+	5+	Male	Employee	167
249242	62	51	50	69	46	59	77	50	40-	5-	Male	Employee	167
249254	68	74	67	16	46	19	50	69	40-	5+	Female	Employee	167
249326	100	74	0	24	0	34	66	88	40-	5-	Male	Manager	167
249346	23	83	6	47	100	66	95	62	40-	5+	Female	Employee	167
249350	12,5	52,89105244	77	49,77616144	96	58,96980646	60	67,98791972	40+	5+	Female	Employee	167
249354	50	100	42	51,22515309	72	68	47	23,94591647	40+	5+	Male	Employee	167
249362	100	50	30	49,10449366	21	67	15	76,33336026	40+	5+	Female	Employee	167
249366	52	43	71	53,84777215	11	83	50	50,12819176	40+	5-	Female	Manager	167
249370	75	49,48036634	84	57,33888914	43	81,93274372	19	62,32069515	40-	5+	Male	Employee	167
249378	15	67	27	72	64	70	20	68	40-	5-	Female	Employee	167
249386	86	55,34757101	5	66,32338913	55	58,50801778	9	56,63892553	40+	5+	Female	Employee	167
249390	39	74	51	29	62	75	50	84	40+	5+	Male	Employee	167
249394	32	51,50659369	63	82	50	62,1349837	39	18	40-	5-	Female	Employee	167
249438	52	47,93248546	56	80	46	79,40034563	39	78,72739733	40-	5+	Male	Employee	167
249450	66	81	27	30,5	87	79	79	89	40-	5-	Female	Employee	167
249482	74	70	73	65	91	38	50	73	40+	5+	Male	Employee	167
249486	100	72,88266922	60	81	45	55,69140845	62	68,5	40+	5+	Male	Employee	167
249498	17	39,12810943	70	53,5	85	68,65165144	61	56	40+	5+	Male	Employee	167
249502	50	35	37,60632932	50	49	45	58,88976958	41	40+	5+	Male	Employee	167
249514	83	51	67	60,14940189	73	67	39	50,29072879	40+	5+	Male	Manager	167
249534	74	68,12950646	9	62	33	60,70317902	93	0	40-	5+	Male	Employee	167
249542	83	53	98	33	40	66	10	82	40-	5+	Male	Employee	167
249566	0	60	11	23	0	36	77	86	40+	5+	Male	Employee	167
249570	69,53065114	55	50	56	52,16138582	82	50	63	40+	5+	Male	Employee	167
249574	71	81,41418649	48,25892188	36	81	66,73903777	66,26330667	64	40+	5+	Male	Employee	167
249582	44,6979965	61,5	37,49384997	50	59,84392644	57,5	58,10571833	59	40+	5+	Male	Employee	167
249610	88	72	38,56959181	40	34	44	56,45555376	51	40+	5+	Male	Employee	167
249646	20	61	40,25751942	93	23	61	71,53619222	13	40+	5+	Male	Employee	167
249670	43,68705367	88	47	39	49,56545217	62	83	74	40+	5+	Male	Employee	167
249678	58,5	86	0	50	27,5	50	74	50	40+	5+	Male	Employee	167
249682	76,92878686	82	0	74	54,24600926	6	97	70	40+	5+	Male	Employee	167
249694	47	47	38	54	64	50	38	76	40+	5+	Male	Employee	167
249698	52	68	70	50	52	50	70	59	40+	5+	Male	Employee	167
249710	93	8	23	34,55391493	18	89	21	59,41489327	40+	5+	Male	Employee	167
249722	21	78	65	66	14	35	32	69,5	40+	5+	Male	Employee	167
249762	69,21709409	70	69	57	68,76032554	28	50	79	40+	5+	Male	Employee	167
249790	42	58	18,66666667	57	69	33	25,33333333	57	40+	5+	Male	Manager	167
249806	47,79357115	57	13	29	55,31193066	51	31	64	40+	5+	Male	Employee	167
249810	34	47	79	67,53852753	69	50	75	62,35961971	40+	5+	Male	Employee	167
249830	32	60,79726237	63	50	0	64,48088427	55,42732754	63	40+	5+	Male	Employee	167
249866	33	86	53	50	100	26	50	51	40+	5+	Male	Employee	167
249882	33	62,5	44,04891258	47	85	72,5	68,22637934	74	40+	5+	Female	Employee	167
249890	50	54	70,91936802	53	81	68	32,75314497	44	40+	5+	Female	Employee	167
249902	100	21	46,0986682	32	76	87	70,09113182	86	40-	5+	Female	Employee	167
249910	50	88	57,74447509	49,4462994	50	35	52,88440055	72,75490848	40-	5-	Female	Employee	167
249914	52,4717188	28	30	35	58,26389326	43	49	62,5	40-	5-	Male	Employee	167
249918	34,97344195	74	51	37	75,26472503	78	63	86	40+	5-	Male	Employee	167
249930	86	50	38,36163562	33	64	27	68,78086652	80	40+	5+	Male	Manager	167
249934	72	65,47569438	67,90673676	69	19	60,51041634	37,96327871	36	40-	5+	Male	Employee	167
249946	93	50	11	75	32	65	61	20	40-	5-	Female	Employee	167
249950	73,5	48,95496725	34	50	41	66,14858506	78	70	40-	5+	Female	Employee	167
249978	62,55808064	69,52948484	42	50	83	45,41493276	78	50	40-	5+	Female	Employee	167
249994	74	41,8202033	32	56	88	49,29422354	68	37	40+	5+	Male	Employee	167
250030	67	64	48	25	64	50	42	58,5	40+	5+	Male	Employee	167
250042	14	51,20925967	12	62	80	48,91419561	88	61	40+	5-	Male	Manager	167
250054	100	85	22	19	6,5	14	81	60	40-	5-	Male	Employee	167
250066	67	30	0	60	57	62	68	85	40-	5+	Male	Manager	167
250074	65,86929104	72	10	64	39,7693035	79	88	95	40+	5+	Male	Employee	167
250098	80	59	81	64	32	51	25	50	40-	5+	Male	Manager	167
250126	30	16	45,01167986	16	46,5	50	64,43370667	82	40-	5+	Male	Employee	167
250130	100	88	28,73248128	37	32	66	17,40501635	88	40-	5+	Male	Employee	167
250138	61,68861704	100	84	50	59,62614875	45	79	58	40-	5+	Female	Employee	167
250158	19	50	35	50	59	83	61	56	40-	5-	Female	Employee	167
250162	74,14533993	50	20	59	48,82880049	40	32	56	40+	5-	Female	Employee	167
250182	74	50	59	50	62	75	1	50	40+	5+	Male	Manager	167
250186	41	85	50	67	42	63	50	41	40+	5+	Female	Employee	167
250194	100	66	36	58	0	64	76	86	40-	5-	Male	Employee	167
