# Supplementary material for: Stress and job satisfaction over time, the influence of the managerial position: A bivariate longitudinal modelling of Wittyfit data
Source: PLoS One. 2024 Mar 4;19(3):e0298126. doi: 10.1371/journal.pone.0298126 (PMC10911592; doi:10.1371/journal.pone.0298126)
Supplement: S1 Data — (ZIP) [file pone.0298126.s005.zip › S5_Data/dataset_original_and_available_cases.csv]

Id	Stress_2018	Stress_2019	Stress_2020	Stress_2021	Job_satisfaction_2018	Job_satisfaction_2019	Job_satisfaction_2020	Job_satisfaction_2021	Age	Seniority	Sex	Job_position	Company
194806	22	22	NA	50	80	80	NA	50	40+	5+	Female	Employee	136
194810	43	23	NA	45	73	65	NA	76	40+	5+	Female	Manager	136
194842	100	100	67	50	45	45	64	50	40-	5+	Female	Employee	136
194846	50	17	14	71	52	85	80	15	40-	5+	Female	Employee	136
194850	NA	50	100	88	49	49	6,5	90	40-	5+	Female	Employee	136
194854	64	83	67	75	46	73	57	79	40-	5+	Female	Employee	136
194858	NA	82	75	89	76	76	44	30	40+	5+	Female	Employee	136
194862	88	NA	74	74	59	NA	67	26	40+	5+	Female	Employee	136
194890	NA	100	100	100	65	0	12	54	40+	5+	Female	Employee	136
194894	69	19	69	NA	81	84	50	NA	40+	5+	Female	Employee	136
194910	74	74	NA	51	50	33	NA	18	40-	5+	Female	Employee	136
194922	50	49	79	94	79	87	26	33	40+	5+	Female	Employee	136
194934	82	94	NA	75	63	49	NA	25	40-	5+	Male	Employee	136
194946	83	83	80	89	60	40	32	65	40-	5+	Female	Employee	136
194994	66	0	30	50	50	0	46,5	61	40-	5+	Female	Employee	136
195002	0	NA	7	7	100	NA	85	86	40+	5+	Female	Employee	136
195006	21,5	49	50	50	100	86	53	50	40+	5+	Female	Employee	136
195014	50	NA	51	50	69	NA	50	50	40+	5+	Female	Employee	136
195022	53	71	69	79	83	35	78	43	40-	5+	Male	Employee	136
195026	47	NA	50	60	70	NA	51	81	40-	5+	Male	Employee	136
195034	27	23	38	64	83	71	65	60	40+	5+	Female	Employee	136
195046	50	86	50	81	38	62	75	76	40+	5+	Male	Employee	136
195054	55	NA	100	82	64	NA	32	53	40-	5+	Female	Employee	136
195094	0	NA	28	55	100	NA	28	64	40+	5+	Female	Employee	136
195098	12	25	NA	16	73	68	NA	83	40-	5+	Male	Employee	136
195134	69	83	90	NA	62	24	33	NA	40-	5+	Male	Employee	136
195142	50	67	39	80	10	24	19	48	40-	5+	Male	Employee	136
195150	95	60,5	50	NA	76	32	31	NA	40-	5-	Male	Employee	136
195162	100	71	NA	15	9	81	NA	100	40-	5+	Female	Employee	136
195170	46	46	79	100	NA	32	26	3	40+	5+	Female	Employee	136
195174	58	NA	19	52	59	NA	59	53	40-	5+	Female	Employee	136
195210	87	88	NA	85	48	34	NA	34	40-	5+	Female	Employee	136
195218	82	NA	84	100	41	NA	27	0	40+	5+	Female	Employee	136
195226	0	1	22	NA	86	98	69	NA	40+	5+	Male	Employee	136
195246	89	20	74	64	23	23	62	58	40-	5+	Female	Employee	136
195274	74	NA	41	23	75	75	88	91	40+	5+	Female	Employee	136
195290	67	NA	25	33	82	NA	85	100	40+	5+	Male	Manager	136
195326	24	NA	41	62	50	NA	42	49	40-	5+	Female	Employee	136
195334	42,5	34	26	24	66,5	79	92	93	40-	5+	Male	Employee	136
195346	50	82	51	56	38	32	50	60	40-	5+	Male	Employee	136
195354	16	61	50	13	88	89	76	100	40-	5+	Male	Employee	136
195358	9	58,5	100	56	55	27,5	0	41	40-	5+	Female	Employee	136
195382	79	NA	91	82	73	NA	59	21	40-	5+	Female	Employee	136
195402	17	16	100	36	78	84	0	76	40-	5+	Male	Employee	136
195410	21	2	69	NA	69	81	94	NA	40+	5-	Female	Employee	136
195454	46	46	NA	52	43	43	NA	39	40-	5-	Male	Employee	136
195462	41	77	NA	43	63	33	NA	66	40-	5-	Male	Employee	136
195506	9	9	11	14	82	82	87	76	40+	5-	Male	Employee	136
195514	13	13	58	87	78	78	56	20	40-	5-	Female	Employee	136
195538	9	29	14	33	75	75	85	59	40-	5-	Male	Employee	136
195546	86	20	7	31	82	82	100	91	40+	5+	Male	Employee	136
195566	47	47	NA	100	64	64	NA	0	40-	5+	Female	Employee	136
195582	48	52	50	NA	47	52	64	NA	40-	5+	Female	Employee	136
195598	85	NA	40	87	28	NA	57	32	40+	5+	Female	Employee	136
195602	71	71	62	NA	2	2	61	NA	40-	5+	Male	Employee	136
195610	6	NA	50	16	91	NA	51	93	40-	5-	Male	Employee	136
195622	50	NA	37	97	50	NA	100	52	40-	5-	Female	Employee	136
195634	69,5	23	NA	77	90	86	NA	100	40+	5+	Female	Employee	136
195658	50	74	43	NA	50	50	78	NA	40+	5+	Female	Employee	136
195666	78	93	96	NA	50	18	0	NA	40-	5+	Female	Employee	136
195670	39	82	NA	76	15	14	NA	68	40-	5-	Female	Employee	136
195682	67	85	NA	34	90	98	NA	100	40+	5+	Male	Employee	136
195702	0	0	NA	0	100	100	NA	100	40+	5+	Male	Employee	136
195706	15	63	10	6	83	89	80	92	40+	5+	Female	Employee	136
195714	30,5	39	NA	13	69	33	NA	38	40+	5+	Female	Employee	136
195718	21	21	NA	26	100	14	NA	80	40-	5+	Female	Employee	136
195738	5	NA	10	0	92	NA	82	100	40+	5+	Female	Employee	136
195742	57	87	42	51	61	64	81,5	50	40+	5+	Female	Employee	136
195794	50	NA	49	8	50	50	50	6	40+	5+	Female	Employee	136
195818	76	71	NA	74	33	41	NA	84	40-	5+	Male	Employee	136
195822	30,3333333333333	NA	19	0	68,3333333333333	NA	82	95	40+	5+	Male	Manager	136
195846	12	73	12	6	91	100	96	99	40-	5-	Male	Manager	136
195850	73	NA	58	13	81	NA	58	64	40+	5-	Female	Employee	136
195910	61	NA	53	78	71	NA	87	80	40-	5+	Female	Employee	136
195934	60	89	NA	50	39	39	NA	50	40+	5+	Female	Employee	136
195946	55	NA	20	26	68	47	75	88	40-	5+	Male	Employee	136
195966	29	44	24	21	100	100	90	100	40-	5-	Male	Employee	136
195974	77	NA	47	69	33	NA	66	85	40-	5-	Male	Employee	136
195986	59	NA	72	74	96	NA	100	91	40-	5-	Male	Employee	136
196002	17	15	NA	62	78	86	NA	82	40+	5+	Female	Employee	136
196006	42	29	21	0	30	69	80	100	40+	5+	Male	Employee	136
196026	77	86	NA	50	6	21	NA	78	40+	5+	Female	Employee	136
196038	80	42	NA	67	69	69	NA	50	40-	5+	Female	Employee	136
196042	62	NA	51	16	46	NA	51	67	40-	5+	Female	Employee	136
196054	68	34	24	NA	46	69	80	NA	40-	5+	Female	Employee	136
196058	63	76	NA	49	57	73	NA	57	40-	5-	Male	Employee	136
196106	100	32	NA	38	0	0	NA	0	40-	5+	Female	Employee	136
196114	76	81	NA	84,5	18	27	NA	8,5	40-	5+	Male	Employee	136
196126	78	100	NA	70	16	16	NA	43	40-	5-	Female	Employee	136
196130	11,5	10	0	10	82	95	100	100	40+	5-	Male	Employee	136
196150	31,5	46	54	NA	63,5	49	50	NA	40+	5+	Male	Employee	136
196166	100	64	45	NA	50	50	36	NA	40+	5+	Female	Employee	136
196174	19	0	NA	0	82	82	NA	100	40+	5+	Female	Employee	136
196198	97	54	NA	64	22	77	NA	27	40+	5+	Female	Employee	136
196206	100	NA	89	100	16	NA	8	0	40+	5+	Male	Employee	136
196226	55	61	59,5	56	71	37	69,5	81	40+	5+	Male	Employee	136
196246	80	NA	50	32	28	28	63	82	40+	5+	Male	Employee	136
196294	25	NA	50	48	76	NA	50	51	40+	5+	Female	Employee	136
196306	29	73	39	NA	73	69	87	NA	40-	5+	Male	Employee	136
196322	100	20	9	NA	8	25	78	NA	40+	5+	Female	Employee	136
196358	82	NA	21	25	81	80	84	90	40+	5+	Female	Employee	136
196374	25	59	47	47	50	50	63	68	40+	5+	Female	Employee	136
196434	25	9	0	NA	46	49	69	NA	40+	5+	Female	Employee	136
196438	23	33	22	24	100	100	100	88	40-	5+	Female	Employee	136
196458	16	16	38	28	80	77	100	88	40+	5+	Female	Employee	136
196490	65	NA	61	27	58	58	66	92	40+	5+	Female	Employee	136
196530	89	NA	36	13	89	89	77	90	40+	5+	Female	Employee	136
196538	12,5	33	65	NA	96	85	76	NA	40-	5+	Female	Employee	136
196574	50	50	52	NA	72	81	79	NA	40-	5+	Female	Employee	136
196598	1	8	32	NA	100	100	58	NA	40+	5+	Male	Employee	136
196634	58	NA	36	5	57	NA	85	90	40+	5+	Male	Employee	136
196666	68	100	96	95	40	5	22	16	40-	5+	Male	Employee	136
196686	44	93	62	97	73	66	50	42	40-	5+	Male	Employee	136
196702	50	50	NA	20	69	82	NA	100	40-	5+	Male	Employee	136
196726	59	59	NA	55	49	32	NA	46	40-	5+	Male	Employee	136
196746	51	68	67	NA	69	69	37	NA	40-	5-	Female	Employee	136
196786	40,5	14	NA	24	50	79	NA	79	40-	5-	Female	Employee	136
196790	18	77	NA	74	82	50	NA	53	40+	5-	Male	Manager	136
196806	0	63	NA	45	100	68,5	NA	53	40+	5-	Male	Manager	136
196834	3	NA	10	14	88	NA	90	76	40-	5-	Male	Employee	136
196838	55,5	NA	18	38	75	NA	87	61	40-	5-	Female	Employee	136
196934	0	NA	5	0	99	NA	100	100	40+	5+	Male	Manager	136
196950	100	93	73	94	0	19	37	13	40+	5+	Female	Employee	136
196958	0	0	50	29	100	100	50	91	40+	5+	Female	Employee	136
196966	28	8	13	NA	74	82	88	NA	40-	5+	Male	Manager	136
196974	100	100	81	NA	100	100	50	NA	40+	5+	Female	Employee	136
196990	50	50	NA	60	50	50	NA	69	40+	5+	Female	Employee	136
196998	43	16	0	20	50	88	100	94	40+	5+	Male	Employee	136
197006	95,3333333333333	NA	81,5	88	1	NA	12,5	46	40+	5+	Male	Employee	136
197014	61,6666666666667	57	83	NA	73	84	82	63	40+	5+	Female	Employee	136
197018	54,5	46	42	29	68,5	83	92	91	40+	5+	Female	Employee	136
197022	40	64	50	NA	64	87	50	NA	40+	5+	Female	Employee	136
197038	74	51	NA	39	50	26	NA	72	40+	5+	Female	Employee	136
197066	100	100	66	70	21	76	66	50	40-	5+	Female	Employee	136
197074	40	66	48	NA	74	71	59	NA	40+	5+	Male	Employee	136
197090	81	69	NA	50	50	31	NA	89	40+	5+	Male	Employee	136
197134	71	NA	41	6	73,5	NA	55	100	40-	5+	Male	Manager	136
197138	73	31	50	67	50	74	50	87	40-	5+	Male	Employee	136
197142	41	23	54,5	NA	50	22	56,5	NA	40+	5+	Female	Employee	136
197174	73	58	NA	43	50	55	NA	50	40+	5+	Female	Employee	136
197194	40	21	NA	14	49	75,5	NA	100	40+	5+	Female	Employee	136
197202	50	62	55	NA	50	33,3333333333333	47	NA	40+	5+	Male	Employee	136
197230	52	50	NA	72	11	50	NA	90	40-	5+	Female	Employee	136
197234	75	NA	26	44	43	NA	65	70	40-	5+	Female	Employee	136
197278	15	NA	39	33	64	NA	92	86	40-	5+	Female	Employee	136
197306	19	NA	47,5	35	70	70	72	89	40-	5-	Female	Employee	136
197310	65	12	NA	22	42	76	NA	58	40-	5+	Male	Employee	136
197342	13	48,5	NA	31	14	58,5	NA	74	40+	5+	Male	Employee	136
197398	52	33	48	65	29	68	29	50	40-	5-	Female	Employee	136
197438	77	54	NA	4	26	49	NA	94	40-	5-	Female	Employee	136
197458	78	71	28	30	4	47	69	75	40-	5-	Female	Employee	136
197462	78	84,5	NA	69	50	34,5	NA	49	40+	5-	Female	Employee	136
197490	74	NA	55	64	85	70	63	82	40-	5-	Female	Employee	136
197550	50	15	NA	0	92	78	NA	100	40+	5-	Female	Employee	136
197566	50	84	50	66	50	89	50	73	40+	5+	Male	Employee	136
197578	52	33	NA	18	91	95	NA	96	40+	5+	Male	Employee	136
197582	2	0	NA	0	6	10	NA	50	40+	5+	Male	Employee	136
197586	71	NA	51	61	78	78	50	63	40+	5+	Male	Employee	136
197618	100	3	NA	78	14	8	NA	77	40+	5+	Male	Employee	136
197626	59	59	46	NA	80	55	47	NA	40-	5+	Male	Employee	136
197638	87	70	NA	89	0	27	NA	18	40+	5+	Female	Employee	136
197642	25	28	NA	29	71	79	NA	79	40+	5+	Female	Employee	136
197654	62	62	NA	63	13	62	NA	38	40+	5+	Female	Employee	136
197666	8	70	NA	22	92	66	NA	100	40+	5+	Female	Employee	136
197710	80	79	99	90	36	23	85	15	40+	5+	Female	Employee	136
197718	31	NA	73	57	61	NA	26	50	40+	5+	Female	Manager	136
197774	33	29	17	3	76	76	93	100	40+	5+	Male	Employee	136
197778	30,5	NA	25	18	36,5	NA	13	24	40+	5+	Male	Employee	136
197786	41	NA	50	81	30,5	39,5	50	61	40+	5+	Female	Employee	136
197814	76	59	42	36	43	60	64	63	40+	5+	Male	Employee	136
197866	50	45	25	10	65	65	77	76	40+	5+	Female	Employee	136
197870	10	42	27	NA	99	100	100	NA	40+	5+	Male	Employee	136
197906	23	29	NA	65	59	73	NA	60	40+	5+	Female	Employee	136
197910	50	81	NA	30	60	8	NA	68	40+	5+	Female	Employee	136
197922	94	NA	82	50	11	16	43	50	40-	5+	Male	Employee	136
197946	32	80	27	63	29	80	72	47	40+	5+	Male	Employee	136
197970	100	0	NA	0	100	100	NA	100	40+	5+	Female	Employee	136
197982	73	81	62	56	33	23	38	41	40+	5+	Female	Employee	136
197986	79	75	77	NA	46	16	34	NA	40-	5+	Male	Employee	136
198010	50	79	NA	86	50	75	NA	67	40+	5+	Female	Employee	136
198074	70	NA	39	38	61	NA	44	35	40+	5+	Male	Employee	136
198114	50	25	50	44	50	97	50	50	40+	5+	Female	Employee	136
198122	10	10	11	64	26	26	76	73	40-	5+	Male	Employee	136
198154	75	84	41	65	65	77	85	86	40+	5+	Female	Employee	136
198166	NA	32	21	28	28	82	84	100	40-	5+	Male	Employee	136
198222	35	65	71	NA	79	71	64	NA	40-	5+	Male	Employee	136
198254	50	78	4	60	50	78	92	91	40+	5+	Female	Employee	136
198274	86	86	84	100	55	64	96	15	40-	5+	Female	Employee	136
198326	NA	86	44	50	100	80	86	50	40+	5-	Male	Employee	136
198338	35	35	61	40	31,5	11	1	60	40+	5+	Male	Employee	136
198370	80	51	61	65	70	75	61	65	40-	5+	Male	Employee	136
198374	39	72	NA	50	62	19	NA	52	40-	5+	Female	Employee	136
198386	86	100	62	80	15	18	100	100	40+	5+	Male	Employee	136
198418	50	NA	25	14	50	NA	100	100	40+	5+	Female	Employee	136
198450	90	88	26	59	36	4	72	68	40-	5+	Male	Employee	136
198474	32	93	NA	68	50	32	NA	50	40-	5+	Female	Employee	136
198514	10	57	83	100	100	93	100	100	40-	5-	Female	Employee	136
198518	100	40	NA	36	0	18	NA	26	40-	5+	Male	Employee	136
198526	62	50	NA	55	49	78	NA	57	40+	5+	Male	Employee	136
198602	97	55	79	NA	30	45	26	NA	40-	5-	Female	Employee	136
198614	48	70	NA	20	71	71	NA	50	40+	5-	Male	Employee	136
198634	5	NA	30	30	91	95	95	88	40+	5-	Female	Employee	136
198642	71	81	17	NA	31	81	89	NA	40-	5-	Male	Employee	136
198650	6	28	NA	10	90	77	NA	75	40+	5-	Female	Employee	136
198658	57	NA	15	3	50	NA	100	100	40-	5-	Male	Manager	136
198686	18	NA	0	0	100	NA	100	100	40-	5-	Male	Manager	136
198698	49	NA	73	50	81	NA	100	18	40-	5-	Male	Employee	136
198702	3	63	8	0	88	72	98	100	40+	5-	Female	Employee	136
198718	43	9,5	NA	0	83	100	NA	100	40-	5-	Male	Manager	136
198722	27	33	36	NA	74	71	77	NA	40-	5-	Female	Employee	136
198742	50	NA	7	13	50	95	89	91	40-	5-	Male	Employee	136
198754	0	0	0	0	100	100	100	100	40-	5-	Female	Employee	136
198762	0	57	NA	3	100	78	NA	100	40-	5-	Female	Employee	136
198814	57	67	62	66	44	NA	69	67	40+	5+	Male	Employee	136
198822	85	20	41	NA	100	94	14	NA	40+	5+	Female	Employee	136
198846	65,5	81	NA	15	82	64	NA	82	40+	5+	Male	Employee	136
198862	76	100	83	50	50	0	49	49	40+	5+	Female	Employee	136
198866	17	14	NA	49	75	77	NA	86	40+	5+	Male	Employee	136
198870	89	67	61	52	50	62	50	67	40+	5+	Female	Employee	136
198922	52	73,5	65	75	46	41	42	28	40-	5+	Female	Employee	136
198946	66	NA	96	78	87	83	74	89	40-	5+	Female	Employee	136
198958	27	NA	62	35	72	NA	62	63	40-	5-	Female	Employee	136
198974	32	81	94	NA	87	33	24	NA	40-	5-	Female	Employee	136
198978	90,5	96	51	NA	85	96	50	NA	40-	5-	Female	Employee	136
199022	47	NA	14	70	82	71	84	72	40+	5+	Male	Employee	136
199026	63	85	94	100	68	NA	83	74	40+	5+	Female	Employee	136
199050	74	74	38	NA	91	88	95	NA	40-	5+	Female	Employee	136
199082	61,3333333333333	NA	64	69	57,6666666666667	87	72	69	40+	5+	Female	Employee	136
199138	41	41	24	32	66	66	78	75	40-	5-	Female	Employee	136
199158	7	NA	25	33	82	54	59	65	40-	5-	Female	Employee	136
199182	18	18	67	NA	67	67	22	NA	40-	5-	Female	Employee	136
199186	100	69	86,5	NA	9	22	11	NA	40-	5-	Female	Employee	136
199190	83	65	50	26	90	95	78	90	40+	5-	Female	Employee	136
199198	28	80	69	87,5	85	84	72	39	40-	5-	Male	Employee	136
199222	14	14	3	NA	93,5	90	100	NA	40-	5-	Male	Employee	136
199230	70	49	84	23	85	85	92	95	40+	5-	Male	Employee	136
199238	6	NA	16	11	86	86	66	66	40-	5-	Male	Employee	136
199242	0	16	10	NA	70	61	77	NA	40-	5-	Female	Employee	136
199258	72,5	34	64	NA	44	83	56	NA	40-	5-	Male	Employee	136
199270	75	66,6666666666667	100	100	25	33,3333333333333	0	0	40+	5-	Male	Employee	136
199350	9	19	50	NA	50	87	50	NA	40+	5-	Female	Employee	136
199370	18	30	NA	92	73	71	NA	23	40-	5-	Female	Employee	136
199374	25	81	NA	23	74	98	NA	76	40+	5-	Female	Employee	136
199386	0	82	NA	50	100	90	NA	50	40-	5-	Male	Employee	136
199406	68	89	24	75	75,5	94	76	51	40+	5-	Male	Employee	136
199426	86	100	NA	82	35	11	NA	11	40-	5-	Male	Employee	136
199430	8	3	18	6	100	95	95	69	40-	5-	Female	Employee	136
199490	41	0	26	81	100	100	63	0	40-	5-	Female	Employee	136
199546	20	20	NA	10	93	93	NA	94	40-	5-	Female	Employee	136
199570	13	7	NA	50	78	91	NA	55	40+	5-	Female	Employee	136
199586	0	12	16	63	100	76	68	85	40-	5-	Female	Employee	136
199590	50	2	NA	18	50	100	NA	84	40-	5-	Female	Employee	136
199606	100	NA	86	19	14	NA	71	85	40-	5-	Male	Employee	136
199610	44	30	NA	25	82	86	NA	49	40-	5-	Female	Employee	136
199618	82	89	NA	69	70	62	NA	50	40-	5-	Female	Employee	136
199626	83	NA	94	86	91	47	61	62	40-	5-	Female	Employee	136
199642	28	27	NA	69	98	100	NA	100	40-	5-	Male	Employee	136
199670	23	26	12	NA	81	75,6666666666667	78	NA	40-	5-	Male	Manager	136
199674	0	NA	0	0	100	NA	100	100	40-	5-	Male	Manager	136
209194	55	67	69	NA	53	37	50	NA	40+	5+	Male	Employee	153
209226	79	38	80	69	36	50	35	58	40+	5+	Male	Employee	153
209242	57	50	NA	48	40	32	NA	56	40+	5+	Female	Employee	153
209258	89	100	88	NA	50	19	88	NA	40+	5+	Male	Employee	153
209266	68	75	81	NA	50	32	38	NA	40+	5+	Female	Employee	153
209274	21	59	92,5	NA	70	62	6,5	NA	40+	5+	Female	Employee	153
209278	25	50	27	NA	18,5	50	80	NA	40+	5+	Female	Employee	153
209298	67	65,5	67,5	NA	72	60,5	40,5	NA	40+	5+	Male	Employee	153
209330	43,6666666666667	61	73	NA	71	51	56	NA	40+	5+	Male	Employee	153
209358	32	76	34	NA	34	51	50	NA	40+	5+	Male	Employee	153
209394	85	85	55	80	14	63	72	69	40-	5+	Female	Employee	153
209398	65	72	44	NA	73	34	58	NA	40+	5+	Female	Employee	153
209406	92	78	87	51	50	26	15	29	40+	5+	Male	Employee	153
209438	89	63	71	NA	8	2	2	NA	40+	5+	Male	Employee	153
209498	30	66	98	NA	62	64	58	NA	40-	5+	Female	Employee	153
209502	33	68	47	NA	85	90	86	NA	40-	5+	Male	Manager	153
209518	89	59	46	NA	25	67	28	NA	40+	5+	Female	Employee	153
209566	65	92	51,5	51	15	68	53	77	40+	5+	Male	Employee	153
209586	35	35	67	NA	50	50	71	NA	40+	5+	Female	Employee	153
209606	70	28	38	NA	70	77	76	NA	40+	5+	Male	Employee	153
209614	52	67	64	NA	72	92	83	NA	40+	5+	Female	Employee	153
209618	7	69,5	26	NA	69,5	48	50	NA	40+	5+	Female	Employee	153
209634	50	50	65	NA	50	20	58	NA	40+	5+	Male	Employee	153
209658	73	75	NA	65	78	66	NA	79	40+	5+	Female	Employee	153
209678	75	48	60	NA	50	50	98	NA	40+	5+	Female	Employee	153
209710	66	64	29	NA	40	18	47	NA	40-	5-	Male	Employee	153
209726	52	77,5	96,5	NA	100	77	45	NA	40-	5-	Male	Employee	153
209742	24	66	56	NA	81	66	72	NA	40-	5-	Female	Employee	153
209746	37	71	67	NA	83	49	79	NA	40+	5-	Male	Employee	153
209762	61	78	62,5	NA	61	35	72,5	NA	40+	5-	Female	Employee	153
209766	88	70	54	50	62	28	68	65	40+	5-	Female	Employee	153
209778	15	20	12	46	83	79	65	37	40-	5-	Male	Employee	153
209786	80,5	49,5	73,3333333333333	NA	80,5	78	56	NA	40-	5-	Male	Manager	153
209790	60	58	62	NA	79	90	89	NA	40+	5-	Male	Employee	153
209814	60	0	62	NA	81	84	100	NA	40-	5-	Female	Employee	153
209818	50	NA	65	61	50	NA	80	58	40+	5+	Female	Manager	153
209838	32	68	89	NA	42	81	29	NA	40+	5+	Female	Employee	153
209846	61	61	58	NA	71	71	33	NA	40+	5+	Male	Employee	153
209850	88	83	76	NA	83	83	79	NA	40+	5+	Male	Employee	153
209866	NA	57	63	49	8	45	NA	75	40+	5+	Female	Employee	153
209882	29	35	47,5	NA	58	74	94,5	NA	40+	5+	Female	Employee	153
209886	50	15	19	NA	31	0	81	NA	40+	5+	Female	Employee	153
209918	90	76	76	NA	13	27	22	NA	40+	5+	Male	Employee	153
209950	48	91	NA	77	4	6	NA	37	40+	5+	Female	Employee	153
210010	13	NA	50	52	85	NA	81	50	40+	5+	Male	Employee	153
210062	54,5	70	48	NA	63	80	81	NA	40+	5+	Male	Employee	153
210082	32	35	24	NA	65	70	95	NA	40+	5+	Female	Employee	153
210086	74,5	73	35	NA	25,5	50	66	NA	40+	5+	Female	Employee	153
210114	72	80	80	NA	79	53	85	NA	40-	5+	Female	Employee	153
210146	37,5	53	NA	33	39,5	48	NA	77	40+	5+	Female	Employee	153
210150	100	100	95,5	NA	41	82	39	NA	40+	5+	Male	Employee	153
210154	100	93	NA	88	8	6	NA	20	40+	5+	Female	Employee	153
210162	68	63	54	NA	68	85	86,5	NA	40+	5+	Female	Employee	153
210170	21	100	61	NA	88	14	86	NA	40-	5+	Male	Employee	153
210206	100	93	94,5	NA	8	17,5	19,5	NA	40+	5+	Male	Manager	153
210214	59	59	NA	71	51	50	NA	25	40-	5+	Female	Employee	153
210250	52	19	7	NA	100	100	100	NA	40+	5+	Female	Employee	153
210254	70	87	56	NA	49	61	64	NA	40+	5+	Female	Employee	153
210294	50	2	1	NA	94	96	100	NA	40+	5+	Female	Employee	153
210298	59	NA	74	79	80	NA	88	46	40+	5+	Female	Employee	153
210322	7	50	61	NA	68	50	95	NA	40+	5+	Female	Employee	153
210366	77	84	76	NA	65	61	81	NA	40-	5-	Male	Employee	153
210382	51	NA	62	81	50	NA	86	79	40-	5-	Female	Employee	153
210402	57	64	55,3333333333333	NA	100	70	75	NA	40-	5-	Male	Manager	153
210410	50	NA	51	70	50	NA	59	38	40-	5-	Female	Employee	153
210414	88	65	41,5	NA	79	88	88,5	NA	40-	5-	Male	Employee	153
210422	85	85	74	NA	83	64	19	NA	40-	5-	Female	Employee	153
210426	50	NA	98	100	50	NA	50	31	40+	5-	Male	Employee	153
210450	87	NA	33	50	16	NA	42	50	40-	5-	Male	Employee	153
210478	80	38	46,5	NA	73	62	82,5	NA	40-	5-	Male	Employee	153
210494	17	50	62	NA	56	43	51	NA	40+	5+	Female	Employee	153
210514	67	68	55	50	87	61,5	62	50	40+	5+	Female	Employee	153
210534	84	NA	67	51	66	NA	93	50	40+	5+	Female	Manager	153
210554	62	81	NA	50	29	42	NA	19	40+	5+	Female	Employee	153
210570	5	0	0	NA	23	100	100	NA	40+	5+	Male	Employee	153
210578	74	71	89	NA	37	13	21	NA	40+	5+	Male	Manager	153
210586	56	61	NA	52,3333333333333	59	65	NA	66,6666666666667	40+	5+	Male	Employee	153
210590	74	89	79,5	NA	28	37	32,5	NA	40+	5+	Female	Employee	153
210606	81	85	59	NA	0	10	50	NA	40+	5+	Male	Employee	153
210630	50	31	NA	53	73	77	NA	27	40+	5+	Male	Employee	153
210638	71	32	89	NA	75	58	6	NA	40+	5+	Female	Employee	153
210670	70	97	47	NA	48	5	53	NA	40+	5+	Male	Employee	153
210702	84	96	100	NA	68	95	55	NA	40-	5+	Female	Manager	153
210710	68	74	56,5	NA	66	60	59	NA	40+	5+	Male	Employee	153
210714	50	63	58	NA	18	50	61	NA	40+	5+	Male	Employee	153
210738	16	26	74	NA	78	80	34	NA	40-	5-	Female	Employee	153
210746	59	57	48	NA	70	79	69,5	NA	40+	5-	Female	Manager	153
210754	11	8	NA	11	72	80	NA	88	40+	5+	Female	Employee	153
210762	76	NA	28	30	67	NA	48	43	40+	5+	Male	Employee	153
210786	0	83	NA	47	32	20	NA	40	40+	5+	Male	Employee	153
210818	83	31,5	65,5	NA	26	92,5	63,5	NA	40+	5+	Male	Employee	153
210850	58	NA	80,5	62	74	NA	76	63	40-	5-	Male	Manager	153
210874	86	58	21	NA	50	33	87	NA	40+	5-	Female	Employee	153
210894	84	NA	83	35	44	NA	66	45	40-	5-	Female	Employee	153
210918	24	30	53	34	72	76	58	70	40-	5-	Male	Employee	153
210922	29,5	52	NA	51	60	60	NA	67	40-	5-	Female	Employee	153
210930	63	50	74	NA	62	63	86	NA	40+	5-	Male	Employee	153
210950	50	100	100	NA	50	67	68	NA	40-	5-	Female	Employee	153
210974	63	NA	91	87	75	NA	90	97	40+	5-	Female	Manager	153
211022	50	77	65,5	NA	77	90	53,5	NA	40-	5-	Male	Employee	153
211078	77,6666666666667	NA	90,5	74	46,3333333333333	NA	40,5	32	40+	5-	Male	Manager	153
211102	50	50	52	NA	50	50	50	NA	40+	5+	Male	Manager	153
211114	24	61	68,5	NA	92	64	78,5	50	40+	5-	Male	Manager	153
211146	75	81	NA	100	88	80	NA	50	40+	5+	Female	Employee	153
211170	50	48	86	NA	81	70	55	NA	40-	5+	Male	Employee	153
211186	100	79	50	NA	0	0	50	NA	40+	5+	Female	Employee	153
211214	16	31	21	NA	50	50	90,5	NA	40-	5+	Female	Employee	153
211234	88	50	64	NA	66	46	50	NA	40-	5+	Female	Employee	153
211238	3	86	73	NA	3	4	13	NA	40+	5+	Female	Employee	153
211250	73	NA	85	77	38	NA	18	28,5	40+	5+	Male	Employee	153
211270	100	NA	95	92	45	NA	77	61	40-	5+	Female	Employee	153
211274	77	15	64	NA	50	73	82	NA	40+	5+	Male	Employee	153
211314	72	52	54	NA	71	75	54	NA	40+	5+	Male	Employee	153
211318	51	80	76	NA	50	51	75	NA	40+	5+	Male	Employee	153
211322	93	84	94	NA	86	50	25	NA	40+	5+	Female	Employee	153
211330	50	NA	83	75	65	NA	17	60	40+	5+	Female	Employee	153
211382	77	70	NA	50	51	50	NA	29	40+	5+	Female	Employee	153
211450	67	NA	85	61	81	NA	84	33	40-	5+	Male	Employee	153
211458	57	65	65	NA	63	32	49	NA	40+	5+	Female	Employee	153
211510	82	57	88	NA	6	51	35	NA	40+	5-	Female	Employee	153
211518	47	47	28	NA	50	50	43	NA	40+	5-	Female	Employee	153
211598	60	NA	50	53	70	NA	67	66	40-	5-	Female	Employee	153
211618	68	NA	74	64	50	NA	78	50	40+	5-	Female	Employee	153
211642	0	14	NA	18,5	97	97	NA	99	40+	5-	Male	Employee	153
211646	28	0	16	NA	100	87	100	NA	40+	5-	Male	Employee	153
211658	39	NA	43	60	100	NA	83	36	40-	5-	Female	Employee	153
211670	72	22	NA	55	92	87	NA	82	40-	5-	Female	Employee	153
211682	84	79	67	NA	69	64	70	NA	40-	5-	Female	Employee	153
211710	50	80	NA	61,5	58	34	NA	57,5	40-	5-	Female	Employee	153
211730	75	62	78	NA	72	70	78	NA	40+	5-	Male	Employee	153
211742	8	86	50	NA	89	26	27	NA	40+	5-	Female	Employee	153
211746	47	NA	75	100	100	NA	25	0	40-	5-	Male	Employee	153
211754	27	83	70	NA	100	88	66	NA	40-	5-	Male	Employee	153
211758	68	NA	74	72	62	NA	75	44	40-	5-	Female	Employee	153
211830	50	48	14	NA	50	84	82	NA	40+	5+	Female	Employee	153
211866	23	67,5	49,5	NA	68	67	42,5	NA	40+	5+	Female	Employee	153
211954	50	50	76	NA	47	23	23	NA	40+	5+	Female	Employee	153
211970	50	NA	78	70	83	NA	61	49	40-	5+	Female	Employee	153
211982	96	88,5	96	NA	7	41,5	6	NA	40+	5+	Female	Employee	153
212018	58	79	100	NA	78	68	64	NA	40+	5+	Male	Employee	153
212058	50	75	50	NA	40	68	17	NA	40-	5+	Female	Employee	153
212066	50	87	74	NA	75	47	73	NA	40-	5+	Female	Employee	153
212070	17	40	87,5	NA	83	75	79	NA	40+	5-	Male	Manager	153
246014	26	16	56	35	63	69	63	62,5	40+	5+	Female	Employee	167
246030	50	44,5	31	80	72	77	30	65	40-	5-	Female	Manager	167
246046	63	76	NA	9	78	81	NA	9	40-	5-	Female	Employee	167
246050	22	39	NA	71	75	56,3333333333333	NA	22	40-	5-	Male	Employee	167
246054	24	21,6666666666667	25	37	88	87,3333333333333	87	68	40-	5-	Male	Employee	167
246058	28	24	36	37	72	88	64	86	40+	5+	Female	Employee	167
246066	57	47	50	33	64	62	59	80	40+	5+	Female	Employee	167
246074	37	37	NA	6	71	67	NA	67	40+	5+	Male	Manager	167
246082	82	70	NA	69	74	74	NA	68	40+	5+	Male	Manager	167
246098	73	NA	68	66	64	NA	50	74	40-	5-	Female	Employee	167
246110	32	59	67	35	86	75	95	89	40-	5-	Female	Employee	167
246118	27	3	41	NA	87	26	74,5	NA	40-	5-	Female	Employee	167
246126	20	27,5	NA	8	91	85	NA	94	40+	5+	Female	Manager	167
246138	NA	14,5	20	8	59,5	84,5	90	95	40+	5+	Male	Manager	167
246150	17	10	25	NA	74	82	56	NA	40+	5+	Female	Manager	167
246154	50	50	50	14	50	50	69	70	40+	5+	Male	Employee	167
246158	50	41	29	48	53	52	71	73	40+	5+	Male	Employee	167
246162	40	NA	40	69	94	NA	51	36	40+	5+	Female	Employee	167
246206	69	65	26	49	65	65	65	88	40+	5+	Male	Manager	167
246214	19	87	65	42	80	82,5	96	89	40+	5+	Male	Employee	167
246218	19	NA	27	50	90	NA	71	74	40+	5+	Male	Employee	167
246226	64	27	NA	43	73	79	NA	93	40-	5+	Male	Employee	167
246230	70	70	NA	50	32	30	NA	50	40+	5+	Male	Employee	167
246258	68	68	NA	37	28	68	NA	62	40+	5+	Male	Manager	167
246302	95	70,5	49	27	50	50,5	53	91	40+	5+	Male	Employee	167
246306	77	64	NA	59	72	60,5	NA	76	40-	5-	Female	Manager	167
246318	81	73	44	NA	84	100	93	NA	40-	5+	Male	Manager	167
246326	2	NA	93	75	24	NA	13	20	40+	5+	Female	Employee	167
246330	15	15	69	16	73	73	82	84	40+	5+	Male	Employee	167
246338	82	NA	49	69	27	NA	50	49	40+	5+	Male	Employee	167
246346	67	66	45	77	40	57	63	77	40+	5+	Male	Employee	167
246350	50	NA	39	50	65	NA	74	70	40+	5+	Female	Employee	167
246354	72	62	NA	56	67	30	NA	63	40+	5+	Male	Employee	167
246358	18	NA	20	28	50	NA	84	92	40+	5+	Male	Employee	167
246362	63	NA	50	50	46	NA	50	50	40+	5+	Female	Employee	167
246390	38	30	NA	20	62	60	NA	75	40+	5+	Male	Manager	167
246402	61	NA	74	56	87	NA	70	37	40+	5+	Female	Employee	167
246406	68	NA	65	85	51	NA	84	70	40+	5+	Male	Employee	167
246410	23	80	NA	74,5	13	19	NA	29,5	40-	5+	Female	Employee	167
246426	56	77	52	NA	50	55	66	NA	40-	5+	Female	Employee	167
246478	39	39	100	64	50	25	0	37	40+	5+	Male	Employee	167
246490	85	85	NA	16	72	37	NA	72	40+	5+	Male	Employee	167
246498	74	73	NA	82	30	50	NA	16	40-	5+	Male	Employee	167
246506	22	60	NA	69	84	62	NA	67	40-	5+	Male	Employee	167
246526	73	70	NA	50	50	61	NA	50	40-	5+	Male	Employee	167
246542	15	NA	30	37	50	NA	49	73	40-	5+	Male	Employee	167
246546	66	67	51	65	39	39	63	50	40-	5+	Male	Employee	167
246558	2	9	NA	49	93	93	NA	52	40-	5+	Male	Employee	167
246566	100	100	100	100	70	36	39	77	40+	5+	Male	Employee	167
246582	100	98	NA	0	24	10	NA	72	40-	5+	Male	Employee	167
246586	49	NA	65	68	24	NA	24,6666666666667	68	40+	5+	Male	Employee	167
246590	22	11	11	12	59	77	61	77	40-	5+	Male	Employee	167
246598	88	83	77	83	57	39	50	35	40+	5+	Male	Employee	167
246634	36	36	NA	80	28	18	NA	12	40+	5+	Male	Employee	167
246638	50	50	34	52	50	50	78	52	40-	5+	Male	Employee	167
246646	50	NA	42	49	62	NA	78	86	40-	5+	Male	Employee	167
246686	76	80	75	69	30	13	20	29	40+	5+	Male	Employee	167
246722	73	72	50	52	73	50	50	66	40+	5+	Male	Employee	167
246726	66	79	NA	74	76	83	NA	73	40+	5+	Male	Employee	167
246734	34	NA	32	50	37	NA	68	50	40-	5+	Male	Employee	167
246762	91	NA	94	83	31	NA	48	68	40+	5+	Male	Employee	167
246774	36	72	54	25	73	68	76	58,5	40+	5+	Female	Employee	167
246806	37	37	NA	69	30	54	NA	60	40+	5+	Male	Employee	167
246810	17	1	NA	28	85	98	NA	87	40+	5+	Male	Employee	167
246818	78	50	NA	7	50	77	NA	100	40-	5+	Female	Manager	167
246838	54	54	38	50	49	49	55	51	40+	5+	Male	Employee	167
246850	49	26	NA	16	76	79	NA	78	40+	5+	Male	Employee	167
246862	64	37	NA	63	82	81	NA	51	40+	5+	Male	Employee	167
246878	22	61	61	97	21	93	44	50	40+	5+	Male	Employee	167
246894	66	NA	57	72	36	NA	67	29	40+	5+	Male	Employee	167
246922	50	84	76	32	50	19	35	28	40+	5+	Male	Employee	167
246930	72	66	59	16	28	66	50	64	40+	5+	Male	Employee	167
246954	74	18	50	25	69	69	50	75	40+	5+	Male	Employee	167
246970	45	22	NA	35	90	88,5	NA	89	40-	5+	Female	Manager	167
246974	74	NA	50	62	69	NA	59	61	40+	5+	Female	Employee	167
246990	77	40	61	NA	74	63	76,5	NA	40+	5+	Male	Employee	167
246994	50	NA	44	61	37	NA	47	23	40+	5+	Male	Employee	167
246998	36	29	NA	19	20	84	NA	60	40+	5+	Female	Employee	167
247026	69	NA	48	37	26	NA	42	77,5	40-	5+	Male	Employee	167
247030	79	82,5	60	62	37	49,5	60	74	40+	5+	Male	Manager	167
247094	50	NA	12	21	77	NA	88	76	40-	5+	Male	Employee	167
247098	89	NA	52	79	50	NA	0	51	40+	5+	Male	Employee	167
247110	67	47	22	48	50	83	81	28	40-	5+	Male	Employee	167
247122	42	58	22	56	29	67	76	88	40-	5+	Female	Employee	167
247126	0	0	0	0	66	74	68	68	40-	5+	Male	Employee	167
247142	11	20	NA	15	32	79	NA	100	40+	5-	Male	Employee	167
247154	67	NA	49	69	63	NA	75	64	40-	5-	Male	Employee	167
247158	80	55,5	50	51	96	93,5	95	99	40+	5-	Male	Manager	167
247162	27	27	61	20	23	19	13	85	40-	5-	Male	Employee	167
247166	0	8	27	NA	90	85	32	NA	40-	5-	Male	Employee	167
247170	36	29	51,5	61	8	50	6	12	40+	5-	Female	Employee	167
247174	91	NA	51	92	14	NA	55	11	40-	5-	Male	Employee	167
247178	52	41	NA	56	29	48	NA	54	40-	5-	Female	Employee	167
247186	62	38	31	NA	50	61	79	NA	40-	5-	Male	Manager	167
247190	69	69	NA	76	87	75	NA	58	40+	5-	Male	Manager	167
247230	72	NA	100	100	58	NA	0	46	40-	5-	Male	Employee	167
247234	22	21	22	37,5	37	79	72	64	40+	5-	Male	Employee	167
247254	23	14	63	NA	29	11	75	NA	40-	5-	Male	Employee	167
247258	77	68,5	NA	21	23	50,5	NA	90	40-	5-	Male	Manager	167
247262	70	73	27	72	31	31	53	29	40+	5-	Female	Employee	167
247266	50	50	64	51	51	39	32	68	40-	5-	Male	Employee	167
247270	90	66,3333333333333	NA	68	66	52	NA	29	40+	5-	Male	Employee	167
247274	79	79	NA	68	80	21	NA	15	40+	5-	Female	Employee	167
247278	33	NA	53	51	59	NA	53	73	40-	5-	Male	Employee	167
247282	50	43	37	46	50	54	55	78	40-	5-	Female	Manager	167
247286	50	26	45,5	NA	28	71	53	NA	40-	5-	Male	Employee	167
247290	18	20	1	73	89	91	0	100	40+	5-	Female	Manager	167
247306	73	71	NA	31	27	41	NA	67	40+	5-	Female	Employee	167
247318	84	65	78	79	27	21	0	20	40+	5-	Male	Employee	167
247326	61	78	NA	77	34	32	NA	15	40-	5-	Male	Employee	167
247342	76	75	33	37	50	22	54	59	40-	5-	Male	Manager	167
247346	57	41	50	56	83	83	50	62	40+	5-	Female	Manager	167
247350	18	NA	16	32	94	NA	81	71	40-	5-	Male	Employee	167
247398	100	78	88	91	14	11	1	37	40-	5-	Male	Employee	167
247406	72	34	10	30	44	64	88	82	40-	5-	Female	Employee	167
247410	7	NA	14	0	71	NA	59	99	40-	5-	Female	Employee	167
247414	36	59	37	52	68	70	79	51,5	40+	5-	Male	Employee	167
247434	21	33	NA	28	80	80	NA	58	40-	5-	Female	Employee	167
247446	84	84	NA	35,5	81	74	NA	95	40-	5-	Female	Employee	167
247450	89	NA	8	50	12	NA	95	100	40+	5-	Female	Employee	167
247462	67	81	NA	26	78	55	NA	79	40-	5-	Female	Employee	167
247474	87	NA	63,3333333333333	84	12	NA	41	90	40-	5-	Female	Employee	167
247482	75	68	NA	62	83	67	NA	74	40-	5-	Male	Employee	167
247514	18	71	NA	20	22	0	NA	84	40-	5-	Female	Employee	167
247550	30	41	38	69	55	65	81	90	40-	5-	Male	Employee	167
247554	34	17	7	NA	86	82	93	NA	40+	5-	Male	Employee	167
247566	70	NA	50	68	61	61	50	74	40+	5-	Female	Manager	167
247586	81	24	NA	75	50	80	NA	60	40-	5-	Male	Employee	167
247598	50	77	NA	100	50	0	NA	0	40-	5-	Male	Employee	167
247614	59	NA	28	58	50	NA	69	69	40-	5-	Male	Employee	167
247622	32	NA	45	15	45	NA	33	56	40-	5-	Male	Employee	167
247634	81	53	NA	78	50	63	NA	36	40-	5-	Female	Manager	167
247642	50	34	38	39	60	69	52	84	40-	5-	Male	Employee	167
247646	96	83,5	NA	73	38	43,5	NA	25	40+	5-	Female	Employee	167
247650	7	NA	46,5	41	60	NA	62,5	75	40-	5-	Male	Employee	167
247678	18	41	NA	19	60	73	NA	69	40+	5-	Female	Employee	167
247682	58	NA	74	75	50	NA	32	5	40+	5+	Male	Employee	167
247706	85	NA	76	74	66	NA	61	29	40-	5-	Male	Employee	167
247722	77	NA	60	81	70	NA	72	30	40+	5+	Male	Employee	167
247734	36	41,5	42	NA	38	76	66	NA	40-	5-	Female	Employee	167
247738	10	NA	3,5	62	71	NA	83	12	40-	5-	Male	Employee	167
247754	6	0	10	NA	95	97	88	NA	40-	5+	Male	Employee	167
247758	82	61,5	73	84	24	54,5	32,5	19	40+	5+	Male	Employee	167
247774	62	62,5	NA	58	49	61	NA	41	40-	5-	Male	Manager	167
247782	97	64	59	74	50	72	89	78	40-	5-	Female	Employee	167
247798	80	86	NA	94	50	74	NA	65	40-	5-	Female	Employee	167
247802	89	NA	60	49	85	NA	86	93	40-	5-	Male	Manager	167
247818	82	78,5	NA	60	33	54	NA	62	40-	5-	Male	Employee	167
247850	0	20	6	55	100	79	94	82	40-	5-	Male	Manager	167
247898	35	47,5	27	NA	50	57,5	57	NA	40-	5-	Female	Employee	167
247922	10	NA	27	44	87	NA	86	93	40-	5-	Female	Employee	167
247938	85	71	NA	76	58	59	NA	69	40-	5-	Female	Employee	167
247942	NA	0	0	70	34,5	0	75	18	40-	5-	Female	Employee	167
247950	77	77	NA	50	33	37	NA	26	40-	5-	Female	Employee	167
247966	22	18	22	62	87	84	93	87	40-	5-	Male	Manager	167
247970	50	18	54	NA	71	49	72	NA	40-	5-	Female	Employee	167
247986	83	77	99	89	79	61,5	77	66	40+	5-	Female	Manager	167
247994	18	62	66	55	85	73	76	93	40-	5-	Male	Employee	167
248014	73	NA	60	95	74	NA	65	44	40-	5-	Female	Employee	167
248018	58	53	43	0	48	50	64	100	40-	5-	Female	Employee	167
248030	50	50	65	NA	22	82	62	NA	40-	5-	Female	Employee	167
248034	96	88,5	67	70,5	49	86,5	81	74	40+	5-	Male	Manager	167
248058	19	6	NA	77	8	63	NA	80	40-	5-	Male	Employee	167
248082	76	35,6666666666667	NA	56	78	56	NA	54,5	40-	5-	Male	Employee	167
248110	15	NA	28	0	91	NA	92	100	40+	5-	Female	Employee	167
248126	50	100	37	47	50	0	41	96	40-	5-	Female	Employee	167
248130	66	66	38	33	50	50	76	74	40-	5-	Male	Employee	167
248134	8	58	33	NA	89	60	77	NA	40-	5-	Female	Employee	167
248142	0	NA	6	0	74	NA	90	100	40-	5-	Male	Employee	167
248146	73	18,5	NA	73	37	67	NA	65	40-	5-	Male	Employee	167
248166	5	NA	57	85	64	NA	22	25	40-	5-	Female	Employee	167
248178	81	81	NA	30	100	84	NA	85	40+	5-	Male	Employee	167
248206	16	NA	21	4	82	NA	92	90	40-	5-	Female	Employee	167
248234	NA	28	73	81	74	88	21	32	40-	5-	Male	Employee	167
248258	53	53	NA	60	77	75	NA	69	40+	5-	Male	Manager	167
248266	39	97	NA	98	75	21	NA	57	40+	5-	Female	Employee	167
248278	50	50	NA	65	50	50	NA	49	40+	5-	Male	Employee	167
248302	23	16	NA	96	64	86	NA	9	40+	5-	Male	Employee	167
248322	50	NA	28	50	47	NA	35	50	40-	5-	Female	Employee	167
248346	66	NA	61	63,5	50	NA	69	39	40-	5-	Male	Employee	167
248362	22	NA	47	37	90	NA	99	63	40+	5-	Female	Employee	167
248374	50	27	NA	64	63	73	NA	73,5	40-	5-	Female	Employee	167
248382	61	67	42	69	87	NA	86	78	40+	5-	Male	Employee	167
248398	50	NA	19	32	50	NA	98	60	40+	5-	Female	Employee	167
248414	13	NA	68	13	87	NA	24	84	40-	5-	Female	Employee	167
248438	100	73,6666666666667	NA	94	44	37,6666666666667	NA	5	40-	5-	Male	Employee	167
248446	61	NA	24	1	79	NA	100	89	40+	5-	Male	Manager	167
248482	0	0	NA	0	50	100	NA	100	40-	5-	Female	Employee	167
248490	30	41,5	50	68	75	91	68	64,5	40+	5-	Female	Manager	167
248522	0	33	NA	54	100	95	NA	64	40-	5-	Female	Employee	167
248542	78	67	NA	73	77	74	NA	72	40-	5-	Female	Manager	167
248574	59	NA	58,5	62	91	37,75	73,5	78	40+	5-	Female	Employee	167
248582	49	80	49	74	86	81	84	83	40-	5-	Female	Employee	167
248586	0	10	5	16	38	49	47	71	40-	5-	Male	Employee	167
248690	8	31	9	9	60	87	68	93	40-	5-	Female	Employee	167
248698	13	48	51	98	63	52	87	39	40-	5-	Female	Employee	167
248714	11	11	50	42	50	16	50	68	40+	5+	Male	Employee	167
248766	73	73	NA	100	33	30	NA	24	40-	5-	Male	Employee	167
248818	66	46	21	46	41	62	65	47	40+	5-	Female	Employee	167
248826	86	15	NA	50	85	91	NA	82	40+	5-	Male	Manager	167
248830	77	69	50	63	60	21	37	19	40-	5-	Male	Employee	167
248850	75	NA	57	72	50	NA	78	53	40-	5+	Female	Employee	167
248870	48	44	NA	68	37	60	NA	55	40-	5+	Male	Manager	167
248874	50	73	42	NA	16	4	55	NA	40-	5+	Female	Employee	167
248878	49	60	NA	68	30	33	NA	50	40-	5-	Female	Employee	167
248902	84	49,5	73,5	NA	29	68	63	NA	40+	5+	Male	Manager	167
248918	83	82	66	60	15	18	69,5	85	40+	5+	Female	Employee	167
248934	50	50	NA	61	50	36	NA	37	40-	5-	Male	Employee	167
248942	77	38	81	NA	60	38	25	NA	40-	5+	Male	Employee	167
248954	50	64	13	57	50	59	62	64	40-	5+	Female	Employee	167
248962	27	10,5	50	NA	89	99	55	NA	40-	5+	Female	Manager	167
248970	50	50	47	75	50	50	79	24	40+	5+	Male	Employee	167
248982	65	17,5	31	19	76	89,5	84	85	40-	5-	Female	Manager	167
248998	26	30	54	34	80	53	54	80	40-	5-	Male	Employee	167
249014	48	51	NA	29	58	54	NA	71	40+	5+	Male	Employee	167
249022	70	80	57	64	94	NA	79	95	40+	5+	Female	Employee	167
249026	68	30,5	57	64	50	89	57	50	40+	5+	Female	Employee	167
249042	0	7,5	NA	56	70	96,5	NA	100	40-	5-	Female	Employee	167
249046	27	10	68	71	69	71	52	72	40-	5+	Female	Employee	167
249054	52	72	NA	77	50	52	NA	84	40+	5+	Male	Manager	167
249058	23	65	29	16	85	73	64	82	40+	5+	Female	Employee	167
249062	74	26	41	50	50	74	54	50	40+	5+	Male	Employee	167
249070	67	67	59	33	50	32	71	30	40+	5+	Male	Employee	167
249094	27	50	NA	25	28	78	NA	84	40+	5+	Male	Employee	167
249110	50	NA	32	67	50	NA	50	64	40+	5+	Male	Employee	167
249122	19	67	80	20	77	31	40	43	40+	5+	Male	Employee	167
249126	50	NA	94	76	49	NA	29	34	40+	5+	Male	Employee	167
249158	42	70	NA	20	47	70	NA	81	40-	5+	Male	Employee	167
249162	75	84	80,5	NA	97	81	87	NA	40+	5+	Male	Manager	167
249166	8	30	NA	86	76	83	NA	38	40+	5+	Male	Employee	167
249190	72	81	NA	37	40	68,5	NA	88	40+	5+	Female	Employee	167
249198	51	NA	39	64	65	NA	73	87	40-	5-	Male	Employee	167
249206	78	67	NA	56	50	47	NA	62	40+	5-	Male	Manager	167
249210	30	23	NA	12	15	21	NA	9	40-	5+	Male	Employee	167
249222	69	0	61	76	50	0	100	63	40+	5+	Male	Employee	167
249242	14	NA	61	12	61	61	52	80	40-	5-	Male	Employee	167
249254	77	66	62	NA	40	69	61	NA	40-	5+	Female	Employee	167
249326	25	25	NA	47,5	43	60	NA	87	40-	5-	Male	Manager	167
249346	76	NA	66	39	50	NA	50	66	40-	5+	Female	Employee	167
249350	50	53,5	50	50	55	56	63	58	40+	5+	Female	Employee	167
249354	70	50	52	NA	27	80	81	NA	40+	5+	Male	Employee	167
249362	50	50	50	50	28	41	51	56	40+	5+	Female	Employee	167
249366	43	48,5	59	63	18	51	51	55	40+	5-	Female	Manager	167
249370	71	65	84	NA	50	32	79	NA	40-	5+	Male	Employee	167
249378	89	NA	61	58	0	NA	0	65	40-	5-	Female	Employee	167
249386	50	NA	47	59	48	NA	74	56	40+	5+	Female	Employee	167
249390	75	63	NA	14	93	71	NA	92	40+	5+	Male	Employee	167
249394	82	NA	40	28	25	NA	31	88	40-	5-	Female	Employee	167
249438	84	69	35	68	19	50	61	77	40-	5+	Male	Employee	167
249450	77	50	NA	47	52	46	NA	88	40-	5-	Female	Employee	167
249482	80	63,5	NA	26	40	72	NA	80	40+	5+	Male	Employee	167
249486	67	66	NA	0	64	92	NA	89	40+	5+	Male	Employee	167
249498	90	90	7	37	45	49	58	64	40+	5+	Male	Employee	167
249502	96	77	53	59	22	50	97	84	40+	5+	Male	Employee	167
249514	15	14	51	41	100	91	100	92	40+	5+	Male	Manager	167
249534	27	18,6666666666667	20	NA	20	25,3333333333333	32	NA	40-	5+	Male	Employee	167
249542	5	13	59	22	9	31	1	58	40-	5+	Male	Employee	167
249566	36	51	38	33	76	56	65	77	40+	5+	Male	Employee	167
249570	91	NA	37	53	95	NA	84	90	40+	5+	Male	Employee	167
249574	13	11	22	24	84	94	95	93	40+	5+	Male	Employee	167
249582	99	82	NA	73	0	5	NA	16	40+	5+	Male	Employee	167
249610	50	NA	36	27	73	NA	63	83	40+	5+	Male	Employee	167
249646	50	NA	7	18	50	NA	91	75	40+	5+	Male	Employee	167
249670	30	3	41	31	73	88	77	78	40+	5+	Male	Employee	167
249678	66	NA	81	23	29	NA	18	15	40+	5+	Male	Employee	167
249682	3	5,5	13	7	86	94	83	90	40+	5+	Male	Employee	167
249694	0	0	0	0	86	91	100	96	40+	5+	Male	Employee	167
249698	50	NA	33	57	50	NA	89	68	40+	5+	Male	Employee	167
249710	86	78	100	82	7	34	0	0	40+	5+	Male	Employee	167
249722	87	NA	59	50	13	NA	50	50	40+	5+	Male	Employee	167
249762	33,5	8	33	71	26	20	39	4	40+	5+	Male	Employee	167
249790	65	71	76	NA	75	28	33	NA	40+	5+	Male	Manager	167
249806	25	25	50	24	73	26	61	60	40+	5+	Male	Employee	167
249810	50	73	66	74	50	80	74	68	40+	5+	Male	Employee	167
249830	24	NA	21	22	48	NA	8	15	40+	5+	Male	Employee	167
249866	27	74	NA	78	71	24	NA	25	40+	5+	Male	Employee	167
249882	50	62	53	50	50	0	44	50	40+	5+	Female	Employee	167
249890	22	33	32	67	82	82	86	41	40+	5+	Female	Employee	167
249902	92	100	NA	99	30	18	NA	0	40-	5+	Female	Employee	167
249910	10	26	13	27	57	100	85,5	77	40-	5-	Female	Employee	167
249914	23	NA	0	11	73	NA	100	86	40-	5-	Male	Employee	167
249918	50	51	55	51	47	51	55	77	40+	5-	Male	Employee	167
249930	50	50	5	12	50	50	96	82	40+	5+	Male	Manager	167
249934	51	79	50	50	50	75	50	50	40-	5+	Male	Employee	167
249946	63	100	0	NA	50	16	100	NA	40-	5-	Female	Employee	167
249950	61	NA	38	43	70	NA	80	66	40-	5+	Female	Employee	167
249978	58	23	59	NA	34	79	40	NA	40-	5+	Female	Employee	167
249994	78	82	NA	66	100	100	NA	100	40+	5+	Male	Employee	167
250030	60	NA	89	84	50	50	81	45	40+	5+	Male	Employee	167
250042	31	45	16	61	79	86	100	82	40+	5-	Male	Manager	167
250054	14	1,5	39	NA	83	61	63	NA	40-	5-	Male	Employee	167
250066	80	40,5	61	NA	85	81,5	78	NA	40-	5+	Male	Manager	167
250074	8	3	0	NA	92	91	100	NA	40+	5+	Male	Employee	167
250098	81	27	NA	66	23	65	NA	67	40-	5+	Male	Manager	167
250126	63	63	36	50	39	NA	76	66	40-	5+	Male	Employee	167
250130	56	53	NA	62	39	50	NA	21	40-	5+	Male	Employee	167
250138	66	41	NA	52	44	66	NA	64	40-	5+	Female	Employee	167
250158	5	NA	0	26	78	NA	90	100	40-	5-	Female	Employee	167
250162	0	NA	32	61	100	NA	81	66	40+	5-	Female	Employee	167
250182	87	NA	3	3	100	NA	100	96	40+	5+	Male	Manager	167
250186	69	23	NA	58	50	86	NA	86	40+	5+	Female	Employee	167
250194	0	0	23	0	100	100	71	100	40-	5-	Male	Employee	167
